# Supplementary material for: Proteomic Characterization of Liver Cancer Cells Treated with Clinical Targeted Drugs for Hepatocellular Carcinoma
Source: Biomedicines. 2025 Jan 9;13(1):152. doi: 10.3390/biomedicines13010152 (PMC11760458; doi:10.3390/biomedicines13010152)
Supplement: Supplementary file 1 [file biomedicines-13-00152-s001.zip]

Archive with 3 entries (3 files):
- biomedicines-3340917-Table S2.xlsx
- biomedicines-3340917-Table S1.xlsx
- 8biomedicines-3340917-supplementary.pdf
