# Supplementary material for: Proteomic Characterization of Liver Cancer Cells Treated with Clinical Targeted Drugs for Hepatocellular Carcinoma
Source: Biomedicines. 2025 Jan 9;13(1):152. doi: 10.3390/biomedicines13010152 (PMC11760458; doi:10.3390/biomedicines13010152)
Supplement: Supplementary file 1 [file biomedicines-13-00152-s001.zip › biomedicines-3340917-Table S1.xlsx]

## Sheet: Table S1
Table S1. List of upregulated and downregulated proteins in the HepG2 cell line treated with apatinib, regorafenib, and lenvatinib.
Protein IDs	Majority protein IDs	Peptide counts (all)	Peptide counts (razor+unique)	Peptide counts (unique)	Gene names	Fasta headers	P value(apatinib)	P value(lenvatinib)	P value(regorafenib)	Fold change (apatinib)	Fold change (lenvatinib)	Fold change (regorafenib)
A0A024RBG1;Q96G61;Q8NFP7	A0A024RBG1	7;3;3	7;3;3	2;0;0	NUDT4	sp|A0A024RBG1|NUD4B_HUMAN Diphosphoinositol polyphosphate phosphohydrolase NUDT4B OS=Homo sapiens OX=9606 GN=NUDT4B PE=3 SV=1	0.954117	0.671196	0.993444	0.999318	0.955458	0.994348
A0A096LP01	A0A096LP01	2	2	2	LINC00493	sp|A0A096LP01|SIM26_HUMAN Small integral membrane protein 26 OS=Homo sapiens OX=9606 GN=SMIM26 PE=3 SV=1	0.25224	0.278074	0.0116917	1.05282	0.958008	0.821527
P0DPI2;A0A0B4J2D5	P0DPI2;A0A0B4J2D5	15;15	15;15	15;15	GATD3	sp|P0DPI2|GAL3A_HUMAN Glutamine amidotransferase-like class 1 domain-containing protein 3, mitochondrial OS=Homo sapiens OX=9606 GN=GATD3 PE=1 SV=1;sp|A0A0B4J2D5|GAL3B_HUMAN Putative glutamine amidotransferase-like class 1 domain-containing protein 3B, mit	0.0782064	0.0673016	0.892417	0.930093	0.914066	1.00799
A0A0B4J2F0	A0A0B4J2F0	1	1	1	PIGBOS1	sp|A0A0B4J2F0|PIOS1_HUMAN Protein PIGBOS1 OS=Homo sapiens OX=9606 GN=PIGBOS1 PE=1 SV=1	0.825547	0.912066	0.342079	0.989101	0.993852	1.04647
A0A1B0GTL2	A0A1B0GTL2	1	1	1	C20orf204	sp|A0A1B0GTL2|CT204_HUMAN Uncharacterized protein C20orf204 OS=Homo sapiens OX=9606 GN=C20orf204 PE=3 SV=1	0.111912	0.957975	0.469806	1.17853	0.996206	0.962637
A0A1W2PPH5	A0A1W2PPH5	1	1	1	TAF11L13	sp|A0A1W2PPH5|TFLM_HUMAN TATA-box-binding protein-associated factor 11-like protein 13 OS=Homo sapiens OX=9606 GN=TAF11L13 PE=2 SV=1	0.132043	0.168686	0.00353979	0.864376	0.724515	0.440513
A0A2Z4LIS9;P0CG31;Q9HBT8	A0A2Z4LIS9;P0CG31	3;2;1	2;2;1	2;2;1	ZNF286B	sp|A0A2Z4LIS9|FXO3B_HUMAN Forkhead box protein O3B OS=Homo sapiens OX=9606 GN=FOXO3B PE=1 SV=1;sp|P0CG31|Z286B_HUMAN Putative zinc finger protein 286B OS=Homo sapiens OX=9606 GN=ZNF286B PE=5 SV=1	0.84815	0.333525	0.135738	0.975786	0.894323	1.12853
A0A3B3IRV3	A0A3B3IRV3	6	2	2	MCTS2	sp|A0A3B3IRV3|MCTS2_HUMAN Malignant T-cell-amplified sequence 2 OS=Homo sapiens OX=9606 GN=MCTS2 PE=3 SV=1	0.0279026	0.0358829	0.258686	1.2693	1.28489	1.08565
A0AV96;Q8TBY0	A0AV96	13;2	12;1	12;1	RBM47	sp|A0AV96|RBM47_HUMAN RNA-binding protein 47 OS=Homo sapiens OX=9606 GN=RBM47 PE=1 SV=2	0.0684452	0.519012	0.289595	1.25875	1.05182	1.09707
A0AVF1	A0AVF1	2	2	2	TTC26	sp|A0AVF1|IFT56_HUMAN Intraflagellar transport protein 56 OS=Homo sapiens OX=9606 GN=IFT56 PE=1 SV=1	0.0614909	0.799931	0.338324	1.11246	0.976076	1.03624
A0AVK6	A0AVK6	3	3	3	E2F8	sp|A0AVK6|E2F8_HUMAN Transcription factor E2F8 OS=Homo sapiens OX=9606 GN=E2F8 PE=1 SV=1	0.545148	0.923816	0.683735	0.919598	1.00668	1.03842
A0AVT1	A0AVT1	47	47	47	UBA6	sp|A0AVT1|UBA6_HUMAN Ubiquitin-like modifier-activating enzyme 6 OS=Homo sapiens OX=9606 GN=UBA6 PE=1 SV=1	0.0675897	0.780902	0.430605	1.06976	1.0082	0.981019
A0FGR8	A0FGR8	29	29	29	ESYT2	sp|A0FGR8|ESYT2_HUMAN Extended synaptotagmin-2 OS=Homo sapiens OX=9606 GN=ESYT2 PE=1 SV=1	0.157468	0.262022	0.0979034	0.910757	0.96004	1.07449
A0JLT2	A0JLT2	4	4	4	MED19	sp|A0JLT2|MED19_HUMAN Mediator of RNA polymerase II transcription subunit 19 OS=Homo sapiens OX=9606 GN=MED19 PE=1 SV=2	0.508308	0.796876	0.178143	1.05668	1.01664	1.16381
A0JNW5	A0JNW5	26	26	25	UHRF1BP1L	sp|A0JNW5|BLT3B_HUMAN Bridge-like lipid transfer protein family member 3B OS=Homo sapiens OX=9606 GN=BLTP3B PE=1 SV=2	0.619058	0.298501	0.0319635	1.01648	0.964101	0.899402
A0MZ66	A0MZ66	39	39	39	KIAA1598	sp|A0MZ66|SHOT1_HUMAN Shootin-1 OS=Homo sapiens OX=9606 GN=SHTN1 PE=1 SV=4	0.0859035	0.387281	0.0172393	0.932473	0.973274	0.86928
A0PJW6	A0PJW6	5	5	5	TMEM223	sp|A0PJW6|TM223_HUMAN Transmembrane protein 223 OS=Homo sapiens OX=9606 GN=TMEM223 PE=1 SV=1	0.25845	0.85903	0.0160742	1.03882	0.99379	0.85878
A0PK00	A0PK00	2	2	2	TMEM120B	sp|A0PK00|T120B_HUMAN Transmembrane protein 120B OS=Homo sapiens OX=9606 GN=TMEM120B PE=1 SV=1	0.524628	0.303467	0.041711	1.08575	1.07825	1.28958
A1A5C7	A1A5C7	3	3	3	SLC22A23	sp|A1A5C7|S22AN_HUMAN Solute carrier family 22 member 23 OS=Homo sapiens OX=9606 GN=SLC22A23 PE=1 SV=2	0.339807	0.781723	0.248858	0.936444	0.980839	1.0675
A1KXE4	A1KXE4	1	1	1	FAM168B	sp|A1KXE4|F168B_HUMAN Myelin-associated neurite-outgrowth inhibitor OS=Homo sapiens OX=9606 GN=FAM168B PE=1 SV=1	0.442148	0.924129	0.0113306	0.935563	1.00854	0.721209
A1L0T0	A1L0T0	26	26	26	ILVBL	sp|A1L0T0|HACL2_HUMAN 2-hydroxyacyl-CoA lyase 2 OS=Homo sapiens OX=9606 GN=ILVBL PE=1 SV=2	0.263119	0.575441	0.126865	0.913473	0.976686	1.07834
A1L170	A1L170	5	5	5	C1orf226	sp|A1L170|CA226_HUMAN Uncharacterized protein C1orf226 OS=Homo sapiens OX=9606 GN=C1orf226 PE=1 SV=1	0.187727	0.156529	0.885397	1.12786	1.0542	1.00357
A1L188	A1L188	2	2	2	C17orf89	sp|A1L188|NDUF8_HUMAN NADH dehydrogenase [ubiquinone] 1 alpha subcomplex assembly factor 8 OS=Homo sapiens OX=9606 GN=NDUFAF8 PE=1 SV=1	0.484538	0.0164302	0.0595037	0.915675	0.867829	0.95095
A1L390;Q9H7P9	A1L390	3;1	3;1	3;1	PLEKHG3	sp|A1L390|PKHG3_HUMAN Pleckstrin homology domain-containing family G member 3 OS=Homo sapiens OX=9606 GN=PLEKHG3 PE=1 SV=1	0.209942	0.240156	0.0823684	0.901347	0.950627	0.884544
A1L3X0	A1L3X0	2	2	2	ELOVL7	sp|A1L3X0|ELOV7_HUMAN Elongation of very long chain fatty acids protein 7 OS=Homo sapiens OX=9606 GN=ELOVL7 PE=1 SV=1	0.101045	0.715432	0.014716	1.12613	1.0663	1.31892
A1X283	A1X283	21	21	19	SH3PXD2B	sp|A1X283|SPD2B_HUMAN SH3 and PX domain-containing protein 2B OS=Homo sapiens OX=9606 GN=SH3PXD2B PE=1 SV=3	0.0712197	0.0906078	0.974455	1.13211	1.09263	1.00017
A2A3K4	A2A3K4	1	1	1	PTPDC1	sp|A2A3K4|PTPC1_HUMAN Protein tyrosine phosphatase domain-containing protein 1 OS=Homo sapiens OX=9606 GN=PTPDC1 PE=1 SV=1	0.40816	0.064631	0.489736	0.929152	0.903153	1.02564
A2RRP1	A2RRP1	63	63	63	NBAS	sp|A2RRP1|NBAS_HUMAN NBAS subunit of NRZ tethering complex OS=Homo sapiens OX=9606 GN=NBAS PE=1 SV=2	0.48777	0.0891921	0.00533453	0.978174	0.96888	1.09681
A2RTX5	A2RTX5	16	14	14	TARSL2	sp|A2RTX5|SYTC2_HUMAN Threonine--tRNA ligase 2, cytoplasmic OS=Homo sapiens OX=9606 GN=TARS3 PE=1 SV=1	0.915426	0.923073	0.330341	1.00478	0.995682	1.03492
A2RUC4	A2RUC4	10	10	10	TYW5	sp|A2RUC4|TYW5_HUMAN tRNA wybutosine-synthesizing protein 5 OS=Homo sapiens OX=9606 GN=TYW5 PE=1 SV=1	0.0141938	0.0115476	0.0942258	1.14084	1.09212	1.04844
A2VDF0	A2VDF0	5	5	5	FUOM	sp|A2VDF0|FUCM_HUMAN Fucose mutarotase OS=Homo sapiens OX=9606 GN=FUOM PE=1 SV=2	0.196364	0.396658	0.151	1.02475	0.985659	1.22278
A3KMH1	A3KMH1	65	65	65	VWA8	sp|A3KMH1|VWA8_HUMAN von Willebrand factor A domain-containing protein 8 OS=Homo sapiens OX=9606 GN=VWA8 PE=1 SV=2	0.0209683	0.022864	0.0025573	1.04861	1.04666	1.1252
A3KN83	A3KN83	27	27	23	SBNO1	sp|A3KN83|SBNO1_HUMAN Protein strawberry notch homolog 1 OS=Homo sapiens OX=9606 GN=SBNO1 PE=1 SV=1	0.182338	0.0484681	0.0250914	0.898868	0.953707	0.763079
A4D1E9	A4D1E9	21	21	21	GTPBP10	sp|A4D1E9|GTPBA_HUMAN GTP-binding protein 10 OS=Homo sapiens OX=9606 GN=GTPBP10 PE=1 SV=1	0.899986	0.80014	0.50688	1.00256	1.0255	0.98273
A4D1P6	A4D1P6	19	19	19	WDR91	sp|A4D1P6|WDR91_HUMAN WD repeat-containing protein 91 OS=Homo sapiens OX=9606 GN=WDR91 PE=1 SV=2	0.323403	0.722021	0.00256892	1.06965	1.00812	1.16187
A4D2B0	A4D2B0	1	1	1	MBLAC1	sp|A4D2B0|MBLC1_HUMAN Metallo-beta-lactamase domain-containing protein 1 OS=Homo sapiens OX=9606 GN=MBLAC1 PE=1 SV=1	0.0388651	0.282566	0.0164299	1.15765	1.08213	1.22605
A4UGR9	A4UGR9	8	7	7	XIRP2	sp|A4UGR9|XIRP2_HUMAN Xin actin-binding repeat-containing protein 2 OS=Homo sapiens OX=9606 GN=XIRP2 PE=1 SV=2	0.260249	0.322498	0.169412	0.846468	0.867889	0.800017
A5D8V6	A5D8V6	1	1	1	VPS37C	sp|A5D8V6|VP37C_HUMAN Vacuolar protein sorting-associated protein 37C OS=Homo sapiens OX=9606 GN=VPS37C PE=1 SV=2	0.363753	0.0550864	0.188571	1.12224	1.09177	0.95261
A5LHX3	A5LHX3	1	1	1	PSMB11	sp|A5LHX3|PSB11_HUMAN Proteasome subunit beta type-11 OS=Homo sapiens OX=9606 GN=PSMB11 PE=1 SV=1	0.372442	0.254424	0.259298	0.682631	0.603925	0.607542
A5PLN9	A5PLN9	8	8	8	TRAPPC13	sp|A5PLN9|TPC13_HUMAN Trafficking protein particle complex subunit 13 OS=Homo sapiens OX=9606 GN=TRAPPC13 PE=1 SV=2	0.340152	0.319575	0.000791061	1.05026	1.05655	1.15137
A5YKK6	A5YKK6	80	80	80	CNOT1	sp|A5YKK6|CNOT1_HUMAN CCR4-NOT transcription complex subunit 1 OS=Homo sapiens OX=9606 GN=CNOT1 PE=1 SV=2	0.232261	0.123561	0.0327189	0.963976	0.975131	0.949858
A6H8Y1	A6H8Y1	3	3	3	BDP1	sp|A6H8Y1|BDP1_HUMAN Transcription factor TFIIIB component B homolog OS=Homo sapiens OX=9606 GN=BDP1 PE=1 SV=3	0.121204	0.045389	0.73962	0.661336	0.847345	1.27499
Q9GZQ8;A6NCE7	Q9GZQ8;A6NCE7	1;1	1;1	1;1	MAP1LC3B;MAP1LC3B2	sp|Q9GZQ8|MLP3B_HUMAN Microtubule-associated proteins 1A/1B light chain 3B OS=Homo sapiens OX=9606 GN=MAP1LC3B PE=1 SV=3;sp|A6NCE7|MP3B2_HUMAN Microtubule-associated proteins 1A/1B light chain 3 beta 2 OS=Homo sapiens OX=9606 GN=MAP1LC3B2 PE=1 SV=1	0.0767831	0.440107	0.306908	1.57546	1.15972	0.793059
A6NCS6	A6NCS6	16	16	16	C2orf72	sp|A6NCS6|CB072_HUMAN Uncharacterized protein C2orf72 OS=Homo sapiens OX=9606 GN=C2orf72 PE=1 SV=2	0.0108706	0.0758625	0.0220114	0.79131	0.868147	1.20694
A6ND36	A6ND36	14	14	14	FAM83G	sp|A6ND36|FA83G_HUMAN Protein FAM83G OS=Homo sapiens OX=9606 GN=FAM83G PE=1 SV=2	0.0593062	0.604876	0.514461	1.08291	0.985857	1.02329
A6NDB9	A6NDB9	18	18	18	PALM3	sp|A6NDB9|PALM3_HUMAN Paralemmin-3 OS=Homo sapiens OX=9606 GN=PALM3 PE=1 SV=2	0.350033	0.0677484	0.0302696	0.8653	0.847131	1.43268
A6NDG6	A6NDG6	14	14	14	PGP	sp|A6NDG6|PGP_HUMAN Glycerol-3-phosphate phosphatase OS=Homo sapiens OX=9606 GN=PGP PE=1 SV=1	0.1068	0.122771	0.0479931	1.16504	1.15434	1.22211
A6NDR6;A8K0S8;Q99687;O00470;O14770	A6NDR6;A8K0S8;Q99687;O00470;O14770	1;1;1;1;1	1;1;1;1;1	1;1;1;1;1	MEIS3P1;MEIS3P2;MEIS3;MEIS1;MEIS2	sp|A6NDR6|ME3L1_HUMAN Putative homeobox protein Meis3-like 1 OS=Homo sapiens OX=9606 GN=MEIS3P1 PE=5 SV=2;sp|A8K0S8|ME3L2_HUMAN Putative homeobox protein Meis3-like 2 OS=Homo sapiens OX=9606 GN=MEIS3P2 PE=2 SV=1;sp|Q99687|MEIS3_HUMAN Homeobox protein Meis3	0.426514	0.0438013	0.235942	0.93045	1.09024	1.0461
A6NDU8	A6NDU8	11	11	11	C5orf51	sp|A6NDU8|RIMC1_HUMAN RAB7A-interacting MON1-CCZ1 complex subunit 1 OS=Homo sapiens OX=9606 GN=RIMOC1 PE=1 SV=1	0.019005	0.220725	0.00865288	0.93015	0.930242	0.935223
A6NED2	A6NED2	9	9	9	RCCD1	sp|A6NED2|RCCD1_HUMAN RCC1 domain-containing protein 1 OS=Homo sapiens OX=9606 GN=RCCD1 PE=1 SV=1	0.22528	0.447994	0.17411	0.927793	0.988818	1.06451
A6NFI3	A6NFI3	1	1	1	ZNF316	sp|A6NFI3|ZN316_HUMAN Zinc finger protein 316 OS=Homo sapiens OX=9606 GN=ZNF316 PE=1 SV=1	0.823799	0.450732	0.259276	1.03616	1.10816	0.887083
A6NH11	A6NH11	7	7	7	GLTPD2	sp|A6NH11|GLTD2_HUMAN Glycolipid transfer protein domain-containing protein 2 OS=Homo sapiens OX=9606 GN=GLTPD2 PE=1 SV=2	0.211342	0.0383955	0.0078598	0.944614	0.893352	1.24293
A6NHL2	A6NHL2	6	1	1	TUBAL3	sp|A6NHL2|TBAL3_HUMAN Tubulin alpha chain-like 3 OS=Homo sapiens OX=9606 GN=TUBAL3 PE=1 SV=2	0.765773	0.467016	0.418261	0.976524	0.902605	0.937475
A6NHQ2	A6NHQ2	5	2	2	FBLL1	sp|A6NHQ2|FBLL1_HUMAN rRNA/tRNA 2-O-methyltransferase fibrillarin-like protein 1 OS=Homo sapiens OX=9606 GN=FBLL1 PE=3 SV=2	0.322693	0.469189	0.0506904	1.05916	1.07589	0.905791
A6NHR9	A6NHR9	89	89	89	SMCHD1	sp|A6NHR9|SMHD1_HUMAN Structural maintenance of chromosomes flexible hinge domain-containing protein 1 OS=Homo sapiens OX=9606 GN=SMCHD1 PE=1 SV=2	0.049591	0.388644	0.0679259	1.01911	1.0396	0.967282
A6NHX0;Q8WTX7	A6NHX0	4;1	4;1	4;1	GATSL2	sp|A6NHX0|CAST2_HUMAN Cytosolic arginine sensor for mTORC1 subunit 2 OS=Homo sapiens OX=9606 GN=CASTOR2 PE=1 SV=3	0.239079	0.130754	0.0156207	0.894834	0.921761	0.789685
A6NI79	A6NI79	5	5	5	CCDC69	sp|A6NI79|CCD69_HUMAN Coiled-coil domain-containing protein 69 OS=Homo sapiens OX=9606 GN=CCDC69 PE=1 SV=1	0.0218472	0.0898152	0.0776446	0.610002	0.752502	1.69725
A6NIH7	A6NIH7	7	7	7	UNC119B	sp|A6NIH7|U119B_HUMAN Protein unc-119 homolog B OS=Homo sapiens OX=9606 GN=UNC119B PE=1 SV=1	0.489415	0.937364	0.125411	1.03813	1.00209	1.10764
A6NJ78;P0C7V9	A6NJ78	10;3	10;3	10;3	METTL15	sp|A6NJ78|MET15_HUMAN 12S rRNA N4-methylcytidine (m4C) methyltransferase OS=Homo sapiens OX=9606 GN=METTL15 PE=1 SV=1	0.0846449	0.281752	0.0215226	1.06415	1.08993	1.08226
A6NKD9	A6NKD9	10	10	10	CCDC85C	sp|A6NKD9|CC85C_HUMAN Coiled-coil domain-containing protein 85C OS=Homo sapiens OX=9606 GN=CCDC85C PE=1 SV=1	0.604749	0.154182	0.0343179	0.918973	1.08324	1.18658
A6NKF1	A6NKF1	6	6	6	SAC3D1	sp|A6NKF1|SAC31_HUMAN SAC3 domain-containing protein 1 OS=Homo sapiens OX=9606 GN=SAC3D1 PE=1 SV=2	0.816904	0.520281	0.755195	0.98269	0.974816	0.985916
A6NKT7	A6NKT7	45	1	0	RGPD3	sp|A6NKT7|RGPD3_HUMAN RanBP2-like and GRIP domain-containing protein 3 OS=Homo sapiens OX=9606 GN=RGPD3 PE=3 SV=2	0.184125	0.0294973	0.0142455	0.954669	0.89922	0.856498
A6NNY8	A6NNY8	5	2	2	USP27X	sp|A6NNY8|UBP27_HUMAN Ubiquitin carboxyl-terminal hydrolase 27 OS=Homo sapiens OX=9606 GN=USP27X PE=1 SV=3	0.815009	0.696968	0.887722	1.03587	1.05614	0.95512
A6ZKI3;Q9BWD3;Q17RB0	A6ZKI3;Q9BWD3;Q17RB0	4;3;2	4;3;2	4;3;2	FAM127A;FAM127B;FAM127C	sp|A6ZKI3|RTL8C_HUMAN Retrotransposon Gag-like protein 8C OS=Homo sapiens OX=9606 GN=RTL8C PE=1 SV=1;sp|Q9BWD3|RTL8A_HUMAN Retrotransposon Gag-like protein 8A OS=Homo sapiens OX=9606 GN=RTL8A PE=1 SV=3;sp|Q17RB0|RTL8B_HUMAN Retrotransposon Gag-like protein	0.653777	0.912239	0.111118	1.05023	1.00037	1.34126
A7E2V4	A7E2V4	11	11	11	ZSWIM8	sp|A7E2V4|ZSWM8_HUMAN Zinc finger SWIM domain-containing protein 8 OS=Homo sapiens OX=9606 GN=ZSWIM8 PE=1 SV=1	0.190679	0.468083	0.0109687	1.09028	1.01028	1.14955
A7KAX9	A7KAX9	3	3	3	ARHGAP32	sp|A7KAX9|RHG32_HUMAN Rho GTPase-activating protein 32 OS=Homo sapiens OX=9606 GN=ARHGAP32 PE=1 SV=1	0.737899	0.0440748	0.145141	0.978951	0.911749	0.962187
A8CG34;A6NF01;Q6PJE2	A8CG34	20;7;4	3;0;0	3;0;0	POM121C	sp|A8CG34|P121C_HUMAN Nuclear envelope pore membrane protein POM 121C OS=Homo sapiens OX=9606 GN=POM121C PE=1 SV=3	0.497324	0.363804	0.466934	0.954712	1.07625	1.04541
A8MQ03	A8MQ03	1	1	1	CYSRT1	sp|A8MQ03|CRTP1_HUMAN Cysteine-rich tail protein 1 OS=Homo sapiens OX=9606 GN=CYSRT1 PE=1 SV=1	0.628123	0.768915	0.363852	1.11112	1.06846	1.35922
A8MW92	A8MW92	2	2	2	PHF20L1	sp|A8MW92|P20L1_HUMAN PHD finger protein 20-like protein 1 OS=Homo sapiens OX=9606 GN=PHF20L1 PE=1 SV=2	0.753911	0.622254	0.685711	0.980278	0.947508	1.06393
P62308;A8MWD9	P62308;A8MWD9	5;5	5;5	5;5	SNRPG;SNRPGP15	sp|P62308|RUXG_HUMAN Small nuclear ribonucleoprotein G OS=Homo sapiens OX=9606 GN=SNRPG PE=1 SV=1;sp|A8MWD9|RUXGL_HUMAN Putative small nuclear ribonucleoprotein G-like protein 15 OS=Homo sapiens OX=9606 GN=SNRPGP15 PE=5 SV=2	0.107138	0.365687	0.0560232	0.943016	0.956978	0.867242
A8MXV4	A8MXV4	7	7	6	NUDT19	sp|A8MXV4|NUD19_HUMAN Acyl-coenzyme A diphosphatase NUDT19 OS=Homo sapiens OX=9606 GN=NUDT19 PE=1 SV=1	0.0970316	0.658783	0.856569	1.07283	1.01402	0.993304
A9UHW6	A9UHW6	9	9	9	MIF4GD	sp|A9UHW6|MI4GD_HUMAN MIF4G domain-containing protein OS=Homo sapiens OX=9606 GN=MIF4GD PE=1 SV=1	0.261648	0.44026	0.287177	0.944227	0.955788	1.05187
B1AK53	B1AK53	12	12	12	ESPN	sp|B1AK53|ESPN_HUMAN Espin OS=Homo sapiens OX=9606 GN=ESPN PE=1 SV=1	0.954431	0.324745	0.000999084	0.997107	0.92768	1.71552
B2RTY4	B2RTY4	5	3	3	MYO9A	sp|B2RTY4|MYO9A_HUMAN Unconventional myosin-IXa OS=Homo sapiens OX=9606 GN=MYO9A PE=1 SV=2	0.108854	0.675729	0.0941664	0.84627	0.966854	0.842389
B2RUZ4	B2RUZ4	2	2	2	SMIM1	sp|B2RUZ4|SMIM1_HUMAN Small integral membrane protein 1 OS=Homo sapiens OX=9606 GN=SMIM1 PE=1 SV=1	0.190856	0.17032	0.0139338	0.931063	0.930855	1.2128
B7ZAP0	B7ZAP0	9	7	7	RABGAP1L	sp|B7ZAP0|RBG10_HUMAN Rab GTPase-activating protein 1-like, isoform 10 OS=Homo sapiens OX=9606 GN=RABGAP1L PE=1 SV=1	0.0808007	0.650633	0.177524	0.963616	0.994523	1.03309
P0CG08;B7ZAQ6	P0CG08;B7ZAQ6	5;5	5;5	5;5	GPR89B;GPR89A	sp|P0CG08|GPHRB_HUMAN Golgi pH regulator B OS=Homo sapiens OX=9606 GN=GPR89B PE=1 SV=1;sp|B7ZAQ6|GPHRA_HUMAN Golgi pH regulator A OS=Homo sapiens OX=9606 GN=GPR89A PE=1 SV=2	0.0654841	0.119288	0.0936392	0.826955	0.949945	1.05768
C0HLS1	C0HLS1	1	1	1	SCRIB	sp|C0HLS1|OSCRI_HUMAN SCRIB overlapping open reading frame protein OS=Homo sapiens OX=9606 GN=SCRIB PE=1 SV=1	0.969357	0.442338	0.166377	1.00058	0.939919	0.705909
C4AMC7;Q6VEQ5;A8K0Z3;A8MWX3	C4AMC7;Q6VEQ5;A8K0Z3	13;13;10;6	13;13;10;6	6;6;3;0	WASH3P;WASH2P;WASH1	sp|C4AMC7|WASH3_HUMAN Putative WAS protein family homolog 3 OS=Homo sapiens OX=9606 GN=WASH3P PE=1 SV=2;sp|Q6VEQ5|WASH2_HUMAN WAS protein family homolog 2 OS=Homo sapiens OX=9606 GN=WASH2P PE=2 SV=2;sp|A8K0Z3|WASH1_HUMAN WASH complex subunit 1 OS=Homo sapi	0.129774	0.766074	0.27023	1.05883	1.01	1.09806
C9J7I0	C9J7I0	2	2	2	UMAD1	sp|C9J7I0|UMAD1_HUMAN UBAP1-MVB12-associated (UMA)-domain containing protein 1 OS=Homo sapiens OX=9606 GN=UMAD1 PE=1 SV=2	0.0302147	0.998141	0.330448	1.06706	1.00002	0.881913
C9JLW8	C9JLW8	4	4	4	FAM195B	sp|C9JLW8|MCRI1_HUMAN Mapk-regulated corepressor-interacting protein 1 OS=Homo sapiens OX=9606 GN=MCRIP1 PE=1 SV=1	0.121535	0.0220696	0.0048894	0.934508	0.927652	0.877486
Q13765;E9PAV3	Q13765;E9PAV3	5;5	5;5	4;4	NACA	sp|Q13765|NACA_HUMAN Nascent polypeptide-associated complex subunit alpha OS=Homo sapiens OX=9606 GN=NACA PE=1 SV=1;sp|E9PAV3|NACAM_HUMAN Nascent polypeptide-associated complex subunit alpha, muscle-specific form OS=Homo sapiens OX=9606 GN=NACA PE=1 SV=1	0.323669	0.031581	5.9577e-05	0.947718	0.952574	0.779929
E9PRG8	E9PRG8	5	5	5	C11orf98	sp|E9PRG8|CK098_HUMAN Uncharacterized protein C11orf98 OS=Homo sapiens OX=9606 GN=C11orf98 PE=4 SV=2	0.761633	0.584413	0.02957	0.977752	0.969155	0.785877
G9CGD6;Q6P9H4;Q8WWN9	G9CGD6;Q6P9H4	6;5;1	6;5;1	5;4;1	CNKSR3	sp|G9CGD6|CNIPF_HUMAN CNK3/IPCEF1 fusion protein OS=Homo sapiens OX=9606 GN=CNK3/IPCEF1 PE=1 SV=1;sp|Q6P9H4|CNKR3_HUMAN Connector enhancer of kinase suppressor of ras 3 OS=Homo sapiens OX=9606 GN=CNKSR3 PE=1 SV=1	0.190035	0.963349	0.305571	1.09363	1.0041	0.883283
H3BR10	H3BR10	1	1	1	SMLR1	sp|H3BR10|SMLR1_HUMAN Small leucine-rich protein 1 OS=Homo sapiens OX=9606 GN=SMLR1 PE=1 SV=1	0.200185	0.155759	0.00300744	0.589136	0.768821	1.41694
L0R819	L0R819	7	7	7	ASNSD1	sp|L0R819|ASURF_HUMAN ASNSD1 upstream open reading frame protein OS=Homo sapiens OX=9606 GN=ASDURF PE=1 SV=1	0.249654	0.908926	0.00804656	1.03203	0.996362	0.89039
L0R8F8	L0R8F8	4	4	4	SMCR7L	sp|L0R8F8|MIDUO_HUMAN Mitochondrial ribosome and complex I assembly factor AltMIEF1 OS=Homo sapiens OX=9606 GN=MIEF1 PE=1 SV=1	0.00834417	0.0241493	0.0105322	1.26409	1.17245	1.29461
O00115	O00115	2	2	2	DNASE2	sp|O00115|DNS2A_HUMAN Deoxyribonuclease-2-alpha OS=Homo sapiens OX=9606 GN=DNASE2 PE=1 SV=2	0.405325	0.567768	0.0545873	1.09891	1.06209	1.32337
O00116	O00116	27	27	27	AGPS	sp|O00116|ADAS_HUMAN Alkyldihydroxyacetonephosphate synthase, peroxisomal OS=Homo sapiens OX=9606 GN=AGPS PE=1 SV=1	0.586762	0.117927	0.00103721	1.01921	1.02163	0.732899
O00124	O00124	2	2	2	UBXN8	sp|O00124|UBXN8_HUMAN UBX domain-containing protein 8 OS=Homo sapiens OX=9606 GN=UBXN8 PE=1 SV=2	0.110476	0.889607	0.239351	1.07712	1.01125	0.956963
O00139	O00139	24	22	21	KIF2A	sp|O00139|KIF2A_HUMAN Kinesin-like protein KIF2A OS=Homo sapiens OX=9606 GN=KIF2A PE=1 SV=3	0.955356	0.0463553	0.00301229	0.998153	1.02463	0.923484
O00142	O00142	6	6	6	TK2	sp|O00142|KITM_HUMAN Thymidine kinase 2, mitochondrial OS=Homo sapiens OX=9606 GN=TK2 PE=1 SV=4	0.400931	0.673416	0.00545145	0.960661	1.03895	1.30332
O00148	O00148	25	11	11	DDX39A	sp|O00148|DX39A_HUMAN ATP-dependent RNA helicase DDX39A OS=Homo sapiens OX=9606 GN=DDX39A PE=1 SV=2	0.0733682	0.271308	0.618482	1.05076	1.0242	0.98868
O00151	O00151	20	20	20	PDLIM1	sp|O00151|PDLI1_HUMAN PDZ and LIM domain protein 1 OS=Homo sapiens OX=9606 GN=PDLIM1 PE=1 SV=4	0.000220105	0.0537521	0.00953139	0.828056	0.888245	1.29023
O00154;Q6ZUV0	O00154	18;1	18;1	18;1	ACOT7	sp|O00154|BACH_HUMAN Cytosolic acyl coenzyme A thioester hydrolase OS=Homo sapiens OX=9606 GN=ACOT7 PE=1 SV=3	0.0801526	0.290472	0.0166781	1.02968	1.04285	0.938013
O00159	O00159	41	41	41	MYO1C	sp|O00159|MYO1C_HUMAN Unconventional myosin-Ic OS=Homo sapiens OX=9606 GN=MYO1C PE=1 SV=4	0.761695	0.424769	0.838291	1.01111	1.03508	0.990686
O00161	O00161	12	12	12	SNAP23	sp|O00161|SNP23_HUMAN Synaptosomal-associated protein 23 OS=Homo sapiens OX=9606 GN=SNAP23 PE=1 SV=1	0.066646	0.0997122	0.00327793	0.812671	0.913015	0.929007
O00165	O00165	11	11	11	HAX1	sp|O00165|HAX1_HUMAN HCLS1-associated protein X-1 OS=Homo sapiens OX=9606 GN=HAX1 PE=1 SV=2	0.0760225	0.000618686	0.702406	1.06936	1.13879	0.990829
O00168	O00168	1	1	1	FXYD1	sp|O00168|PLM_HUMAN Phospholemman OS=Homo sapiens OX=9606 GN=FXYD1 PE=1 SV=2	0.303683	0.0629881	0.35751	0.825988	0.780349	1.02869
O00170	O00170	15	15	15	AIP	sp|O00170|AIP_HUMAN AH receptor-interacting protein OS=Homo sapiens OX=9606 GN=AIP PE=1 SV=3	0.0475086	0.154371	0.128654	1.16041	1.08814	1.10194
O00178	O00178	18	18	18	GTPBP1	sp|O00178|GTPB1_HUMAN GTP-binding protein 1 OS=Homo sapiens OX=9606 GN=GTPBP1 PE=1 SV=3	0.224982	0.0928156	0.0263182	1.02522	1.04405	0.929551
O00186	O00186	22	22	22	STXBP3	sp|O00186|STXB3_HUMAN Syntaxin-binding protein 3 OS=Homo sapiens OX=9606 GN=STXBP3 PE=1 SV=2	0.0360874	0.0489387	0.0272531	1.05204	1.02363	1.06639
O00189	O00189	7	7	7	AP4M1	sp|O00189|AP4M1_HUMAN AP-4 complex subunit mu-1 OS=Homo sapiens OX=9606 GN=AP4M1 PE=1 SV=2	0.795042	0.619339	0.0812232	0.975618	0.949603	0.804794
O00192	O00192	11	11	11	ARVCF	sp|O00192|ARVC_HUMAN Splicing regulator ARVCF OS=Homo sapiens OX=9606 GN=ARVCF PE=1 SV=1	0.280592	0.187775	0.168404	0.891835	0.945042	0.866487
O00193	O00193	6	6	6	SMAP	sp|O00193|SMAP_HUMAN Small acidic protein OS=Homo sapiens OX=9606 GN=SMAP PE=1 SV=1	0.901747	0.333967	0.305442	0.994057	0.930382	0.953409
O00203;Q13367	O00203	41;6	41;6	41;6	AP3B1	sp|O00203|AP3B1_HUMAN AP-3 complex subunit beta-1 OS=Homo sapiens OX=9606 GN=AP3B1 PE=1 SV=3	0.799244	0.235049	0.0344343	0.992436	0.977583	1.07014
O00214	O00214	10	10	10	LGALS8	sp|O00214|LEG8_HUMAN Galectin-8 OS=Homo sapiens OX=9606 GN=LGALS8 PE=1 SV=4	0.0410236	0.0491764	0.0571392	1.24	1.16001	0.863063
O00217	O00217	7	7	7	NDUFS8	sp|O00217|NDUS8_HUMAN NADH dehydrogenase [ubiquinone] iron-sulfur protein 8, mitochondrial OS=Homo sapiens OX=9606 GN=NDUFS8 PE=1 SV=1	0.279306	0.979685	0.980579	1.07045	0.996553	0.999397
O00220	O00220	4	4	4	TNFRSF10A	sp|O00220|TR10A_HUMAN Tumor necrosis factor receptor superfamily member 10A OS=Homo sapiens OX=9606 GN=TNFRSF10A PE=1 SV=3	0.0424573	0.540271	0.00408652	1.27471	1.08898	0.676467
O00221	O00221	9	9	9	NFKBIE	sp|O00221|IKBE_HUMAN NF-kappa-B inhibitor epsilon OS=Homo sapiens OX=9606 GN=NFKBIE PE=1 SV=3	0.405794	0.354438	0.671034	1.03854	1.02574	0.969397
O00231	O00231	29	29	29	PSMD11	sp|O00231|PSD11_HUMAN 26S proteasome non-ATPase regulatory subunit 11 OS=Homo sapiens OX=9606 GN=PSMD11 PE=1 SV=3	0.285885	0.605606	0.00347983	1.0232	1.01669	0.929573
O00232	O00232	29	29	29	PSMD12	sp|O00232|PSD12_HUMAN 26S proteasome non-ATPase regulatory subunit 12 OS=Homo sapiens OX=9606 GN=PSMD12 PE=1 SV=3	0.469169	0.585131	0.963269	1.03708	1.02649	1.0021
O00233	O00233	13	13	13	PSMD9	sp|O00233|PSMD9_HUMAN 26S proteasome non-ATPase regulatory subunit 9 OS=Homo sapiens OX=9606 GN=PSMD9 PE=1 SV=3	0.572034	0.102144	0.201471	0.987363	0.955747	0.954808
O00244	O00244	8	8	8	ATOX1	sp|O00244|ATOX1_HUMAN Copper transport protein ATOX1 OS=Homo sapiens OX=9606 GN=ATOX1 PE=1 SV=1	0.147106	0.17331	0.00580171	0.938567	0.930846	1.35467
O00255	O00255	14	14	14	MEN1	sp|O00255|MEN1_HUMAN Menin OS=Homo sapiens OX=9606 GN=MEN1 PE=1 SV=4	0.136179	0.24928	0.169074	0.937703	0.939407	0.952538
O00257	O00257	22	22	22	CBX4	sp|O00257|CBX4_HUMAN E3 SUMO-protein ligase CBX4 OS=Homo sapiens OX=9606 GN=CBX4 PE=1 SV=3	0.569823	0.335362	0.0462589	1.00794	1.01864	0.952723
O00258	O00258	2	2	2	WRB	sp|O00258|GET1_HUMAN Guided entry of tail-anchored proteins factor 1 OS=Homo sapiens OX=9606 GN=GET1 PE=1 SV=2	0.244006	0.111677	0.0456592	0.886423	0.937569	1.11768
O00264	O00264	14	14	13	PGRMC1	sp|O00264|PGRC1_HUMAN Membrane-associated progesterone receptor component 1 OS=Homo sapiens OX=9606 GN=PGRMC1 PE=1 SV=3	0.231197	0.00925321	0.00666854	0.782386	0.83737	1.32476
O00267	O00267	42	42	42	SUPT5H	sp|O00267|SPT5H_HUMAN Transcription elongation factor SPT5 OS=Homo sapiens OX=9606 GN=SUPT5H PE=1 SV=1	0.238881	0.604012	0.0238087	0.97794	1.01079	0.934852
O00268;Q92750	O00268	20;1	20;1	20;1	TAF4	sp|O00268|TAF4_HUMAN Transcription initiation factor TFIID subunit 4 OS=Homo sapiens OX=9606 GN=TAF4 PE=1 SV=2	0.889156	0.133726	0.150568	0.99096	0.956157	1.04028
O00273	O00273	17	17	17	DFFA	sp|O00273|DFFA_HUMAN DNA fragmentation factor subunit alpha OS=Homo sapiens OX=9606 GN=DFFA PE=1 SV=1	0.696918	0.337197	0.068788	0.989631	0.976022	0.940068
O00287	O00287	3	3	3	RFXAP	sp|O00287|RFXAP_HUMAN Regulatory factor X-associated protein OS=Homo sapiens OX=9606 GN=RFXAP PE=1 SV=1	0.394736	0.708783	0.254186	0.9284	0.96414	0.919525
O00291	O00291	14	13	13	HIP1	sp|O00291|HIP1_HUMAN Huntingtin-interacting protein 1 OS=Homo sapiens OX=9606 GN=HIP1 PE=1 SV=5	0.082092	0.277357	0.0013794	0.947913	0.972546	1.14742
O00299	O00299	17	17	17	CLIC1	sp|O00299|CLIC1_HUMAN Chloride intracellular channel protein 1 OS=Homo sapiens OX=9606 GN=CLIC1 PE=1 SV=4	0.000507866	0.0941132	0.00370418	1.51042	1.28921	0.784287
O00303	O00303	11	11	11	EIF3F	sp|O00303|EIF3F_HUMAN Eukaryotic translation initiation factor 3 subunit F OS=Homo sapiens OX=9606 GN=EIF3F PE=1 SV=1	0.366518	0.509338	0.107442	1.018	1.01808	0.899539
O00308	O00308	21	20	19	WWP2	sp|O00308|WWP2_HUMAN NEDD4-like E3 ubiquitin-protein ligase WWP2 OS=Homo sapiens OX=9606 GN=WWP2 PE=1 SV=2	0.0816531	0.574083	0.226249	1.0826	0.970845	0.934089
O00330	O00330	23	23	23	PDHX	sp|O00330|ODPX_HUMAN Pyruvate dehydrogenase protein X component, mitochondrial OS=Homo sapiens OX=9606 GN=PDHX PE=1 SV=3	0.0260359	0.210944	0.306027	1.06592	0.978617	1.01774
O00338	O00338	9	9	9	SULT1C2	sp|O00338|ST1C2_HUMAN Sulfotransferase 1C2 OS=Homo sapiens OX=9606 GN=SULT1C2 PE=1 SV=1	0.173598	0.564377	0.00920628	0.958686	0.96154	1.58535
O00399	O00399	4	4	4	DCTN6	sp|O00399|DCTN6_HUMAN Dynactin subunit 6 OS=Homo sapiens OX=9606 GN=DCTN6 PE=1 SV=1	0.414271	0.163992	0.548805	0.945934	0.96647	0.972337
O00400	O00400	8	8	8	SLC33A1	sp|O00400|ACATN_HUMAN Acetyl-coenzyme A transporter 1 OS=Homo sapiens OX=9606 GN=SLC33A1 PE=1 SV=1	0.38266	0.762766	0.315874	0.957019	0.980693	1.02823
O00401	O00401	19	19	19	WASL	sp|O00401|WASL_HUMAN Actin nucleation-promoting factor WASL OS=Homo sapiens OX=9606 GN=WASL PE=1 SV=2	0.0516918	0.341779	0.0228796	1.04349	1.01615	1.31293
O00410	O00410	51	51	50	IPO5	sp|O00410|IPO5_HUMAN Importin-5 OS=Homo sapiens OX=9606 GN=IPO5 PE=1 SV=4	0.00388638	0.214161	0.00619266	0.902104	0.936678	0.769655
O00411	O00411	44	44	44	POLRMT	sp|O00411|RPOM_HUMAN DNA-directed RNA polymerase, mitochondrial OS=Homo sapiens OX=9606 GN=POLRMT PE=1 SV=2	0.346767	0.0882734	0.000576185	0.986053	0.972024	0.771305
O00418	O00418	19	19	19	EEF2K	sp|O00418|EF2K_HUMAN Eukaryotic elongation factor 2 kinase OS=Homo sapiens OX=9606 GN=EEF2K PE=1 SV=2	0.61865	0.168414	0.0580045	1.00768	1.05965	0.800735
O00422	O00422	13	13	13	SAP18	sp|O00422|SAP18_HUMAN Histone deacetylase complex subunit SAP18 OS=Homo sapiens OX=9606 GN=SAP18 PE=1 SV=1	0.770945	0.669551	0.333127	0.988129	1.01847	0.956292
O00425	O00425	32	29	27	IGF2BP3	sp|O00425|IF2B3_HUMAN Insulin-like growth factor 2 mRNA-binding protein 3 OS=Homo sapiens OX=9606 GN=IGF2BP3 PE=1 SV=2	0.0887195	0.120751	0.304662	1.05461	1.0462	1.02494
O00429	O00429	40	40	40	DNM1L	sp|O00429|DNM1L_HUMAN Dynamin-1-like protein OS=Homo sapiens OX=9606 GN=DNM1L PE=1 SV=2	0.154756	0.0391952	0.435512	1.05998	1.02934	1.00639
O00442	O00442	17	17	17	RTCA	sp|O00442|RTCA_HUMAN RNA 3-terminal phosphate cyclase OS=Homo sapiens OX=9606 GN=RTCA PE=1 SV=1	0.0217112	0.00262419	0.144543	1.08272	1.0612	1.08786
O00443	O00443	41	41	41	PIK3C2A	sp|O00443|P3C2A_HUMAN Phosphatidylinositol 4-phosphate 3-kinase C2 domain-containing subunit alpha OS=Homo sapiens OX=9606 GN=PIK3C2A PE=1 SV=2	0.109964	0.0156244	0.101105	1.13189	1.04547	0.964161
O00458	O00458	8	8	8	IFRD1	sp|O00458|IFRD1_HUMAN Interferon-related developmental regulator 1 OS=Homo sapiens OX=9606 GN=IFRD1 PE=1 SV=4	0.028681	0.0156923	0.00432168	1.15094	1.24291	0.642536
O00459	O00459	12	11	11	PIK3R2	sp|O00459|P85B_HUMAN Phosphatidylinositol 3-kinase regulatory subunit beta OS=Homo sapiens OX=9606 GN=PIK3R2 PE=1 SV=2	0.353003	0.0160807	0.0661921	1.22032	1.24608	1.39836
O00461	O00461	33	33	33	GOLIM4	sp|O00461|GOLI4_HUMAN Golgi integral membrane protein 4 OS=Homo sapiens OX=9606 GN=GOLIM4 PE=1 SV=1	0.0694174	0.587877	0.048995	1.03269	1.01784	1.03333
O00462	O00462	19	18	18	MANBA	sp|O00462|MANBA_HUMAN Beta-mannosidase OS=Homo sapiens OX=9606 GN=MANBA PE=1 SV=3	0.671207	0.382645	0.0663429	1.02198	1.05944	1.18208
O00468	O00468	62	62	62	AGRN	sp|O00468|AGRIN_HUMAN Agrin OS=Homo sapiens OX=9606 GN=AGRN PE=1 SV=6	0.157639	0.0529024	0.00516118	0.96673	0.914223	0.870691
O00469	O00469	24	24	24	PLOD2	sp|O00469|PLOD2_HUMAN Procollagen-lysine,2-oxoglutarate 5-dioxygenase 2 OS=Homo sapiens OX=9606 GN=PLOD2 PE=1 SV=2	0.016608	0.722152	0.961344	1.21131	1.02951	0.997787
O00471	O00471	33	32	32	EXOC5	sp|O00471|EXOC5_HUMAN Exocyst complex component 5 OS=Homo sapiens OX=9606 GN=EXOC5 PE=1 SV=1	0.601399	0.270544	0.112895	0.983771	0.96528	1.06288
O00472	O00472	19	19	19	ELL2	sp|O00472|ELL2_HUMAN RNA polymerase II elongation factor ELL2 OS=Homo sapiens OX=9606 GN=ELL2 PE=1 SV=2	0.214407	0.527091	0.00875947	1.00984	0.993929	1.15306
P78410;O00478;O00481	P78410;O00478;O00481	4;4;3	4;4;3	4;4;3	BTN3A2;BTN3A3;BTN3A1	sp|P78410|BT3A2_HUMAN Butyrophilin subfamily 3 member A2 OS=Homo sapiens OX=9606 GN=BTN3A2 PE=1 SV=2;sp|O00478|BT3A3_HUMAN Butyrophilin subfamily 3 member A3 OS=Homo sapiens OX=9606 GN=BTN3A3 PE=1 SV=1;sp|O00481|BT3A1_HUMAN Butyrophilin subfamily 3 member	0.840444	0.345601	0.00837393	1.03846	1.18103	1.18251
O00479	O00479	3	2	2	HMGN4	sp|O00479|HMGN4_HUMAN High mobility group nucleosome-binding domain-containing protein 4 OS=Homo sapiens OX=9606 GN=HMGN4 PE=1 SV=3	0.603764	0.415962	0.15521	0.970804	1.08635	0.87191
O00483	O00483	4	4	4	NDUFA4	sp|O00483|NDUA4_HUMAN Cytochrome c oxidase subunit NDUFA4 OS=Homo sapiens OX=9606 GN=NDUFA4 PE=1 SV=1	0.0619293	0.968808	0.0102726	0.907839	1.00093	1.19935
O00487	O00487	15	15	15	PSMD14	sp|O00487|PSDE_HUMAN 26S proteasome non-ATPase regulatory subunit 14 OS=Homo sapiens OX=9606 GN=PSMD14 PE=1 SV=1	0.00491495	0.000175173	0.334346	1.05853	1.05518	0.997497
O00488	O00488	7	7	7	ZNF593	sp|O00488|ZN593_HUMAN Zinc finger protein 593 OS=Homo sapiens OX=9606 GN=ZNF593 PE=1 SV=2	0.0165329	0.0457494	0.000138393	0.881019	0.93239	0.575101
O00505	O00505	20	20	12	KPNA3	sp|O00505|IMA4_HUMAN Importin subunit alpha-4 OS=Homo sapiens OX=9606 GN=KPNA3 PE=1 SV=2	0.0150676	0.205042	0.00368194	0.955746	0.962805	1.43234
O00506	O00506	18	12	12	STK25	sp|O00506|STK25_HUMAN Serine/threonine-protein kinase 25 OS=Homo sapiens OX=9606 GN=STK25 PE=1 SV=1	0.0864729	0.838554	0.0960934	0.946597	0.991276	1.05302
O00507	O00507	40	4	4	USP9Y	sp|O00507|USP9Y_HUMAN Probable ubiquitin carboxyl-terminal hydrolase FAF-Y OS=Homo sapiens OX=9606 GN=USP9Y PE=2 SV=2	0.704817	0.932026	0.523992	0.974091	1.00746	1.10955
O00512	O00512	1	1	1	BCL9	sp|O00512|BCL9_HUMAN B-cell CLL/lymphoma 9 protein OS=Homo sapiens OX=9606 GN=BCL9 PE=1 SV=4	0.23368	0.632874	0.451156	1.10773	0.982877	1.30928
O00515	O00515	27	27	27	LAD1	sp|O00515|LAD1_HUMAN Ladinin-1 OS=Homo sapiens OX=9606 GN=LAD1 PE=1 SV=2	0.0912919	0.09975	0.1597	1.08854	1.07022	1.11913
O00522	O00522	6	6	6	KRIT1	sp|O00522|KRIT1_HUMAN Krev interaction trapped protein 1 OS=Homo sapiens OX=9606 GN=KRIT1 PE=1 SV=2	0.878609	0.070746	0.223374	0.994324	0.917877	0.947179
O00541	O00541	24	24	24	PES1	sp|O00541|PESC_HUMAN Pescadillo homolog OS=Homo sapiens OX=9606 GN=PES1 PE=1 SV=1	0.669404	0.225907	0.0124967	0.97162	0.91026	0.65508
O00559	O00559	4	4	4	EBAG9	sp|O00559|RCAS1_HUMAN Receptor-binding cancer antigen expressed on SiSo cells OS=Homo sapiens OX=9606 GN=EBAG9 PE=1 SV=1	0.387239	0.0984613	0.0627276	1.04529	1.06302	1.28242
O00560	O00560	10	10	10	SDCBP	sp|O00560|SDCB1_HUMAN Syntenin-1 OS=Homo sapiens OX=9606 GN=SDCBP PE=1 SV=1	0.0355528	0.615587	0.78695	1.45725	1.07776	0.971716
O00562	O00562	5	5	5	PITPNM1	sp|O00562|PITM1_HUMAN Membrane-associated phosphatidylinositol transfer protein 1 OS=Homo sapiens OX=9606 GN=PITPNM1 PE=1 SV=4	0.408853	0.37285	0.862828	0.955903	0.951834	0.988791
O00566	O00566	24	24	24	MPHOSPH10	sp|O00566|MPP10_HUMAN U3 small nucleolar ribonucleoprotein protein MPP10 OS=Homo sapiens OX=9606 GN=MPHOSPH10 PE=1 SV=2	0.206883	0.612168	0.00555498	1.02182	1.00813	0.87184
O00567	O00567	35	35	35	NOP56	sp|O00567|NOP56_HUMAN Nucleolar protein 56 OS=Homo sapiens OX=9606 GN=NOP56 PE=1 SV=4	0.064108	0.743989	0.0786578	1.09323	1.00997	0.922871
O00571;Q9NQI0	O00571	45;2	45;2	15;0	DDX3X	sp|O00571|DDX3X_HUMAN ATP-dependent RNA helicase DDX3X OS=Homo sapiens OX=9606 GN=DDX3X PE=1 SV=3	0.0394018	0.0638703	0.0163531	1.13321	1.09109	0.821244
O00584	O00584	11	11	11	RNASET2	sp|O00584|RNT2_HUMAN Ribonuclease T2 OS=Homo sapiens OX=9606 GN=RNASET2 PE=1 SV=2	0.048457	0.012058	0.133743	1.30324	1.26826	1.05481
O00622	O00622	6	6	6	CYR61	sp|O00622|CCN1_HUMAN CCN family member 1 OS=Homo sapiens OX=9606 GN=CCN1 PE=1 SV=1	0.0222469	0.186449	0.0391535	1.69667	1.21169	0.621704
O00623	O00623	2	2	2	PEX12	sp|O00623|PEX12_HUMAN Peroxisome assembly protein 12 OS=Homo sapiens OX=9606 GN=PEX12 PE=1 SV=1	0.0941368	0.419036	0.0254925	1.14026	1.04359	1.06528
O00625	O00625	13	13	13	PIR	sp|O00625|PIR_HUMAN Pirin OS=Homo sapiens OX=9606 GN=PIR PE=1 SV=1	0.218832	0.145859	0.134314	1.07165	1.09401	1.10073
O00629	O00629	18	10	10	KPNA4	sp|O00629|IMA3_HUMAN Importin subunit alpha-3 OS=Homo sapiens OX=9606 GN=KPNA4 PE=1 SV=1	0.084673	0.0631426	0.239547	1.10441	1.09079	1.04271
O00635	O00635	5	5	5	TRIM38	sp|O00635|TRI38_HUMAN E3 ubiquitin-protein ligase TRIM38 OS=Homo sapiens OX=9606 GN=TRIM38 PE=1 SV=1	0.0154573	0.0557741	0.0116435	1.16895	1.16831	1.19212
O00716;Q14209	O00716	4;1	4;1	4;1	E2F3	sp|O00716|E2F3_HUMAN Transcription factor E2F3 OS=Homo sapiens OX=9606 GN=E2F3 PE=1 SV=1	0.591509	0.975275	0.01751	1.0494	0.996299	0.719286
O00743	O00743	12	12	12	PPP6C	sp|O00743|PPP6_HUMAN Serine/threonine-protein phosphatase 6 catalytic subunit OS=Homo sapiens OX=9606 GN=PPP6C PE=1 SV=1	0.889125	0.696952	0.219274	0.990616	0.974703	0.920432
O00746	O00746	5	5	5	NME4	sp|O00746|NDKM_HUMAN Nucleoside diphosphate kinase, mitochondrial OS=Homo sapiens OX=9606 GN=NME4 PE=1 SV=1	0.0355062	0.339735	0.0165231	0.842274	0.95106	0.772162
O00748;Q5XG92;P22303	O00748	18;1;1	18;1;1	18;1;1	CES2	sp|O00748|EST2_HUMAN Cocaine esterase OS=Homo sapiens OX=9606 GN=CES2 PE=1 SV=1	0.0653249	0.584046	0.00248912	1.08962	1.01147	1.36443
O00750	O00750	3	3	3	PIK3C2B	sp|O00750|P3C2B_HUMAN Phosphatidylinositol 4-phosphate 3-kinase C2 domain-containing subunit beta OS=Homo sapiens OX=9606 GN=PIK3C2B PE=1 SV=2	0.398286	0.302112	0.150081	1.10161	1.07492	0.870003
O00754	O00754	16	16	16	MAN2B1	sp|O00754|MA2B1_HUMAN Lysosomal alpha-mannosidase OS=Homo sapiens OX=9606 GN=MAN2B1 PE=1 SV=3	0.0607063	0.467233	0.03167	0.918309	1.06132	1.07238
O00762	O00762	10	10	9	UBE2C	sp|O00762|UBE2C_HUMAN Ubiquitin-conjugating enzyme E2 C OS=Homo sapiens OX=9606 GN=UBE2C PE=1 SV=1	0.0123624	0.0952754	0.0265173	0.706968	0.861354	0.738512
O00763	O00763	22	8	8	ACACB	sp|O00763|ACACB_HUMAN Acetyl-CoA carboxylase 2 OS=Homo sapiens OX=9606 GN=ACACB PE=1 SV=3	0.352122	0.27525	0.825376	0.882016	0.915144	0.982441
O00764	O00764	13	13	13	PDXK	sp|O00764|PDXK_HUMAN Pyridoxal kinase OS=Homo sapiens OX=9606 GN=PDXK PE=1 SV=1	0.863647	0.781355	0.0510942	1.00449	1.01407	1.10715
O00767	O00767	10	10	10	SCD	sp|O00767|SCD_HUMAN Stearoyl-CoA desaturase OS=Homo sapiens OX=9606 GN=SCD PE=1 SV=2	0.271325	0.00382958	0.113821	0.772377	0.690746	0.871431
O14495	O14495	7	7	7	PPAP2B	sp|O14495|PLPP3_HUMAN Phospholipid phosphatase 3 OS=Homo sapiens OX=9606 GN=PLPP3 PE=1 SV=1	0.108582	0.596944	0.945974	1.08975	0.939019	1.00169
O14497	O14497	50	50	47	ARID1A	sp|O14497|ARI1A_HUMAN AT-rich interactive domain-containing protein 1A OS=Homo sapiens OX=9606 GN=ARID1A PE=1 SV=3	0.0699734	0.0375959	0.742726	0.94486	0.938421	0.994688
O14519;O75956	O14519;O75956	3;2	3;2	3;2	CDK2AP1;CDK2AP2	sp|O14519|CDKA1_HUMAN Cyclin-dependent kinase 2-associated protein 1 OS=Homo sapiens OX=9606 GN=CDK2AP1 PE=1 SV=1;sp|O75956|CDKA2_HUMAN Cyclin-dependent kinase 2-associated protein 2 OS=Homo sapiens OX=9606 GN=CDK2AP2 PE=1 SV=1	0.114103	0.170518	0.731481	0.954169	0.915923	0.941729
O14524	O14524	3	3	3	TMEM194A	sp|O14524|NEMP1_HUMAN Nuclear envelope integral membrane protein 1 OS=Homo sapiens OX=9606 GN=NEMP1 PE=1 SV=2	0.147437	0.925377	0.0443224	0.762707	0.983369	0.692796
O14530	O14530	12	12	12	TXNDC9	sp|O14530|TXND9_HUMAN Thioredoxin domain-containing protein 9 OS=Homo sapiens OX=9606 GN=TXNDC9 PE=1 SV=2	0.745504	0.234299	0.00995388	1.01159	1.12937	0.746983
O14531	O14531	1	1	1	DPYSL4	sp|O14531|DPYL4_HUMAN Dihydropyrimidinase-related protein 4 OS=Homo sapiens OX=9606 GN=DPYSL4 PE=1 SV=2	0.35566	0.488489	0.156987	1.06605	1.02578	1.06681
O14545	O14545	11	11	11	TRAFD1	sp|O14545|TRAD1_HUMAN TRAF-type zinc finger domain-containing protein 1 OS=Homo sapiens OX=9606 GN=TRAFD1 PE=1 SV=1	0.0388936	0.245869	0.00310519	0.912817	0.92177	1.18627
O14548	O14548	6	6	6	COX7A2L	sp|O14548|COX7R_HUMAN Cytochrome c oxidase subunit 7A-related protein, mitochondrial OS=Homo sapiens OX=9606 GN=COX7A2L PE=1 SV=2	0.292026	0.20891	0.196061	0.882436	0.93352	1.06101
O14561	O14561	4	4	4	NDUFAB1	sp|O14561|ACPM_HUMAN Acyl carrier protein, mitochondrial OS=Homo sapiens OX=9606 GN=NDUFAB1 PE=1 SV=3	0.199406	0.190172	0.0728934	1.07166	1.07351	1.12596
O14562	O14562	5	5	5	UBFD1	sp|O14562|UBFD1_HUMAN Ubiquitin domain-containing protein UBFD1 OS=Homo sapiens OX=9606 GN=UBFD1 PE=1 SV=2	0.0101662	0.0226356	0.253826	1.18023	1.10701	1.0307
O14578	O14578	36	36	36	CIT	sp|O14578|CTRO_HUMAN Citron Rho-interacting kinase OS=Homo sapiens OX=9606 GN=CIT PE=1 SV=2	0.00386334	0.0195898	0.00751309	0.786663	0.882822	0.871784
O14579	O14579	17	17	17	COPE	sp|O14579|COPE_HUMAN Coatomer subunit epsilon OS=Homo sapiens OX=9606 GN=COPE PE=1 SV=3	0.0513083	0.114096	0.0982891	1.11717	1.08804	1.07477
O14593	O14593	3	3	3	RFXANK	sp|O14593|RFXK_HUMAN DNA-binding protein RFXANK OS=Homo sapiens OX=9606 GN=RFXANK PE=1 SV=2	0.887275	0.817372	0.19194	0.992964	0.987575	0.933097
O14602	O14602	8	1	1	EIF1AY	sp|O14602|IF1AY_HUMAN Eukaryotic translation initiation factor 1A, Y-chromosomal OS=Homo sapiens OX=9606 GN=EIF1AY PE=1 SV=4	0.265631	0.975853	0.0754629	1.0925	0.998239	0.90846
O14613	O14613	4	4	4	CDC42EP2	sp|O14613|BORG1_HUMAN Cdc42 effector protein 2 OS=Homo sapiens OX=9606 GN=CDC42EP2 PE=1 SV=1	0.450456	0.285142	0.537584	1.09151	0.789291	1.07566
O14617	O14617	44	44	44	AP3D1	sp|O14617|AP3D1_HUMAN AP-3 complex subunit delta-1 OS=Homo sapiens OX=9606 GN=AP3D1 PE=1 SV=1	0.211471	0.31857	0.516889	0.960116	0.96709	0.974156
O14618	O14618	11	11	11	CCS	sp|O14618|CCS_HUMAN Copper chaperone for superoxide dismutase OS=Homo sapiens OX=9606 GN=CCS PE=1 SV=1	0.181166	0.0665095	0.000382678	0.894502	0.890579	1.37229
O14638	O14638	24	24	24	ENPP3	sp|O14638|ENPP3_HUMAN Ectonucleotide pyrophosphatase/phosphodiesterase family member 3 OS=Homo sapiens OX=9606 GN=ENPP3 PE=1 SV=2	0.275146	0.207054	0.00884453	0.894955	0.868765	1.11948
O14639	O14639	18	18	18	ABLIM1	sp|O14639|ABLM1_HUMAN Actin-binding LIM protein 1 OS=Homo sapiens OX=9606 GN=ABLIM1 PE=1 SV=3	0.0172449	0.0352708	0.0154083	1.21218	1.17626	0.818864
O14640;P54792	O14640;P54792	11;9	9;7	8;6	DVL1;DVL1P1	sp|O14640|DVL1_HUMAN Segment polarity protein dishevelled homolog DVL-1 OS=Homo sapiens OX=9606 GN=DVL1 PE=1 SV=2;sp|P54792|DVLP1_HUMAN Putative segment polarity protein dishevelled homolog DVL1P1 OS=Homo sapiens OX=9606 GN=DVL1P1 PE=5 SV=1	0.0885891	0.331831	0.0885264	0.960469	0.98313	0.839869
O14641	O14641	16	16	12	DVL2	sp|O14641|DVL2_HUMAN Segment polarity protein dishevelled homolog DVL-2 OS=Homo sapiens OX=9606 GN=DVL2 PE=1 SV=1	0.0987295	0.422606	0.0496149	0.961564	0.979103	0.877592
O14646	O14646	40	39	33	CHD1	sp|O14646|CHD1_HUMAN Chromodomain-helicase-DNA-binding protein 1 OS=Homo sapiens OX=9606 GN=CHD1 PE=1 SV=2	0.371763	0.803232	0.00390874	0.97813	0.997365	0.833391
O14647	O14647	38	31	31	CHD2	sp|O14647|CHD2_HUMAN Chromodomain-helicase-DNA-binding protein 2 OS=Homo sapiens OX=9606 GN=CHD2 PE=1 SV=2	0.413771	0.921647	0.221416	1.03282	0.994863	1.04801
O14653	O14653	9	9	9	GOSR2	sp|O14653|GOSR2_HUMAN Golgi SNAP receptor complex member 2 OS=Homo sapiens OX=9606 GN=GOSR2 PE=1 SV=2	0.91622	0.713408	0.120282	1.00291	1.00796	1.03871
O14656	O14656	10	10	10	TOR1A	sp|O14656|TOR1A_HUMAN Torsin-1A OS=Homo sapiens OX=9606 GN=TOR1A PE=1 SV=1	0.0127926	0.0781102	0.0355612	1.10815	1.0736	1.07761
O14657	O14657	7	7	7	TOR1B	sp|O14657|TOR1B_HUMAN Torsin-1B OS=Homo sapiens OX=9606 GN=TOR1B PE=1 SV=2	0.00234753	0.777029	0.168068	1.15322	1.01676	0.890159
O14662	O14662	12	12	12	STX16	sp|O14662|STX16_HUMAN Syntaxin-16 OS=Homo sapiens OX=9606 GN=STX16 PE=1 SV=3	0.0438773	0.874268	0.000447498	1.0349	1.00897	1.195
O14672	O14672	28	28	28	ADAM10	sp|O14672|ADA10_HUMAN Disintegrin and metalloproteinase domain-containing protein 10 OS=Homo sapiens OX=9606 GN=ADAM10 PE=1 SV=1	0.71753	0.424117	0.424289	1.02147	1.04579	0.970949
O14678	O14678	2	2	2	ABCD4	sp|O14678|ABCD4_HUMAN Lysosomal cobalamin transporter ABCD4 OS=Homo sapiens OX=9606 GN=ABCD4 PE=1 SV=1	0.267689	0.0706237	0.236627	1.13858	1.05358	1.06514
O14681	O14681	4	4	4	EI24	sp|O14681|EI24_HUMAN Etoposide-induced protein 2.4 homolog OS=Homo sapiens OX=9606 GN=EI24 PE=1 SV=4	0.156684	0.0537755	0.000316711	0.499468	0.821853	0.466963
O14682	O14682	6	6	6	ENC1	sp|O14682|ENC1_HUMAN Ectoderm-neural cortex protein 1 OS=Homo sapiens OX=9606 GN=ENC1 PE=1 SV=2	0.185306	0.0550404	0.126698	0.932773	0.923242	0.813571
O14686	O14686	25	25	25	KMT2D	sp|O14686|KMT2D_HUMAN Histone-lysine N-methyltransferase 2D OS=Homo sapiens OX=9606 GN=KMT2D PE=1 SV=2	0.521902	0.136045	0.0211197	0.981244	0.949573	0.834457
O14727	O14727	20	20	20	APAF1	sp|O14727|APAF_HUMAN Apoptotic protease-activating factor 1 OS=Homo sapiens OX=9606 GN=APAF1 PE=1 SV=2	0.691731	0.0351403	0.0114177	0.974462	0.951719	1.12029
O14730	O14730	12	12	12	RIOK3	sp|O14730|RIOK3_HUMAN Serine/threonine-protein kinase RIO3 OS=Homo sapiens OX=9606 GN=RIOK3 PE=1 SV=2	0.00853485	0.277061	0.267583	1.16596	1.03899	1.03079
O14732	O14732	5	5	5	IMPA2	sp|O14732|IMPA2_HUMAN Inositol monophosphatase 2 OS=Homo sapiens OX=9606 GN=IMPA2 PE=1 SV=1	0.675575	0.71897	0.0682565	0.988637	0.979506	0.928009
O14733	O14733	15	15	15	MAP2K7	sp|O14733|MP2K7_HUMAN Dual specificity mitogen-activated protein kinase kinase 7 OS=Homo sapiens OX=9606 GN=MAP2K7 PE=1 SV=2	0.0213486	0.00899041	0.0496658	0.910512	0.929559	0.89609
O14734	O14734	10	10	10	ACOT8	sp|O14734|ACOT8_HUMAN Acyl-coenzyme A thioesterase 8 OS=Homo sapiens OX=9606 GN=ACOT8 PE=1 SV=1	0.0627567	0.324511	0.00082488	1.10269	1.05749	1.30633
O14735	O14735	5	5	5	CDIPT	sp|O14735|CDIPT_HUMAN CDP-diacylglycerol--inositol 3-phosphatidyltransferase OS=Homo sapiens OX=9606 GN=CDIPT PE=1 SV=1	0.042663	0.127218	0.310503	0.764023	0.877998	0.951243
O14737	O14737	12	12	12	PDCD5	sp|O14737|PDCD5_HUMAN Programmed cell death protein 5 OS=Homo sapiens OX=9606 GN=PDCD5 PE=1 SV=3	0.133853	0.752869	0.00566175	0.94653	1.01612	0.830801
O14744	O14744	27	27	27	PRMT5	sp|O14744|ANM5_HUMAN Protein arginine N-methyltransferase 5 OS=Homo sapiens OX=9606 GN=PRMT5 PE=1 SV=4	0.0700902	0.828588	0.0133432	1.05935	1.00402	0.849768
O14745	O14745	23	23	23	SLC9A3R1	sp|O14745|NHRF1_HUMAN Na(+)/H(+) exchange regulatory cofactor NHE-RF1 OS=Homo sapiens OX=9606 GN=NHERF1 PE=1 SV=4	0.270751	0.0420276	0.00995852	0.969529	0.885356	1.28705
O14757	O14757	12	12	12	CHEK1	sp|O14757|CHK1_HUMAN Serine/threonine-protein kinase Chk1 OS=Homo sapiens OX=9606 GN=CHEK1 PE=1 SV=2	0.00638855	0.0668352	0.00489891	0.731496	0.910019	0.695089
O14763	O14763	14	14	14	TNFRSF10B	sp|O14763|TR10B_HUMAN Tumor necrosis factor receptor superfamily member 10B OS=Homo sapiens OX=9606 GN=TNFRSF10B PE=1 SV=2	0.0518608	0.182566	0.0842832	1.16852	1.13301	0.894288
O14772	O14772	10	10	10	FPGT	sp|O14772|FPGT_HUMAN Fucose-1-phosphate guanylyltransferase OS=Homo sapiens OX=9606 GN=FPGT PE=1 SV=3	0.463807	0.774725	0.0304215	0.956213	0.982371	1.27889
O14773	O14773	12	12	12	TPP1	sp|O14773|TPP1_HUMAN Tripeptidyl-peptidase 1 OS=Homo sapiens OX=9606 GN=TPP1 PE=1 SV=2	0.575243	0.321996	0.00101153	1.04373	1.1462	1.41911
O14776;Q5VWI1	O14776	44;1	44;1	43;1	TCERG1	sp|O14776|TCRG1_HUMAN Transcription elongation regulator 1 OS=Homo sapiens OX=9606 GN=TCERG1 PE=1 SV=2	0.0653593	0.355744	0.460321	1.04085	1.02498	0.989753
O14777	O14777	21	21	21	NDC80	sp|O14777|NDC80_HUMAN Kinetochore protein NDC80 homolog OS=Homo sapiens OX=9606 GN=NDC80 PE=1 SV=1	0.00418314	0.173642	0.0235954	0.882397	0.977884	0.81017
O14787	O14787	28	18	18	TNPO2	sp|O14787|TNPO2_HUMAN Transportin-2 OS=Homo sapiens OX=9606 GN=TNPO2 PE=1 SV=3	0.903553	0.332796	0.00916984	0.9968	1.01324	0.919882
O14791	O14791	9	9	9	APOL1	sp|O14791|APOL1_HUMAN Apolipoprotein L1 OS=Homo sapiens OX=9606 GN=APOL1 PE=1 SV=5	0.150667	0.0644572	0.0264706	1.04385	0.932668	0.911691
O14795;Q9UPW8	O14795	24;3	24;3	24;3	UNC13B	sp|O14795|UN13B_HUMAN Protein unc-13 homolog B OS=Homo sapiens OX=9606 GN=UNC13B PE=1 SV=2	0.465756	0.959142	0.209763	1.0403	0.998852	1.02755
O14802	O14802	53	52	52	POLR3A	sp|O14802|RPC1_HUMAN DNA-directed RNA polymerase III subunit RPC1 OS=Homo sapiens OX=9606 GN=POLR3A PE=1 SV=2	0.512217	0.392875	0.0338141	1.0078	1.03899	0.894897
O14817	O14817	1	1	1	TSPAN4	sp|O14817|TSN4_HUMAN Tetraspanin-4 OS=Homo sapiens OX=9606 GN=TSPAN4 PE=1 SV=1	0.688288	0.256079	0.4273	1.0229	1.11611	1.1002
O14818;Q8TAA3	O14818	16;5	16;5	16;5	PSMA7	sp|O14818|PSA7_HUMAN Proteasome subunit alpha type-7 OS=Homo sapiens OX=9606 GN=PSMA7 PE=1 SV=1	0.457025	0.410287	0.304609	0.97253	0.961423	0.96161
O14827	O14827	4	4	4	RASGRF2	sp|O14827|RGRF2_HUMAN Ras-specific guanine nucleotide-releasing factor 2 OS=Homo sapiens OX=9606 GN=RASGRF2 PE=1 SV=2	0.0534656	0.299625	0.441535	1.1183	1.03541	1.05773
O14828	O14828	12	12	12	SCAMP3	sp|O14828|SCAM3_HUMAN Secretory carrier-associated membrane protein 3 OS=Homo sapiens OX=9606 GN=SCAMP3 PE=1 SV=3	0.435435	0.715301	0.0638435	1.03028	0.981485	0.908069
O14832	O14832	15	15	15	PHYH	sp|O14832|PAHX_HUMAN Phytanoyl-CoA dioxygenase, peroxisomal OS=Homo sapiens OX=9606 GN=PHYH PE=1 SV=1	0.0617275	0.0197455	0.000158041	0.90467	0.872064	2.04302
O14841	O14841	46	46	46	OPLAH	sp|O14841|OPLA_HUMAN 5-oxoprolinase OS=Homo sapiens OX=9606 GN=OPLAH PE=1 SV=3	0.830632	0.216698	0.0681013	0.98923	0.949059	1.10971
O14867	O14867	17	17	17	BACH1	sp|O14867|BACH1_HUMAN Transcription regulator protein BACH1 OS=Homo sapiens OX=9606 GN=BACH1 PE=1 SV=2	0.664471	0.219598	0.0305118	1.00742	0.963355	0.949299
O14874	O14874	13	13	13	BCKDK	sp|O14874|BCKD_HUMAN [3-methyl-2-oxobutanoate dehydrogenase [lipoamide]] kinase, mitochondrial OS=Homo sapiens OX=9606 GN=BCKDK PE=1 SV=2	0.386712	0.039564	0.0872424	0.965076	0.875693	1.10748
O14879	O14879	3	3	3	IFIT3	sp|O14879|IFIT3_HUMAN Interferon-induced protein with tetratricopeptide repeats 3 OS=Homo sapiens OX=9606 GN=IFIT3 PE=1 SV=1	0.194564	0.473009	0.00542963	1.16014	1.13766	1.89348
O14880	O14880	5	5	5	MGST3	sp|O14880|MGST3_HUMAN Glutathione S-transferase 3, mitochondrial OS=Homo sapiens OX=9606 GN=MGST3 PE=1 SV=1	0.154352	0.185075	0.0271705	0.857771	0.895159	1.30696
O14893	O14893	8	8	8	GEMIN2	sp|O14893|GEMI2_HUMAN Gem-associated protein 2 OS=Homo sapiens OX=9606 GN=GEMIN2 PE=1 SV=1	0.681508	0.973014	0.0903957	1.01082	0.998506	0.872512
O14894	O14894	1	1	1	TM4SF5	sp|O14894|T4S5_HUMAN Transmembrane 4 L6 family member 5 OS=Homo sapiens OX=9606 GN=TM4SF5 PE=1 SV=2	0.837766	0.702962	0.0229974	1.0095	0.961508	0.744657
O14907	O14907	5	5	5	TAX1BP3	sp|O14907|TX1B3_HUMAN Tax1-binding protein 3 OS=Homo sapiens OX=9606 GN=TAX1BP3 PE=1 SV=2	0.105612	0.613309	0.107993	1.1804	1.03854	1.17319
O14908;Q8TF64	O14908	9;1	9;1	9;1	GIPC1	sp|O14908|GIPC1_HUMAN PDZ domain-containing protein GIPC1 OS=Homo sapiens OX=9606 GN=GIPC1 PE=1 SV=2	0.368034	0.835635	0.222953	1.03847	1.01226	1.0592
O14910;Q9HAP6	O14910	9;2	5;1	5;1	LIN7A	sp|O14910|LIN7A_HUMAN Protein lin-7 homolog A OS=Homo sapiens OX=9606 GN=LIN7A PE=1 SV=2	0.25107	0.277786	0.0223288	0.984887	0.960715	1.04939
O14920	O14920	18	18	17	IKBKB	sp|O14920|IKKB_HUMAN Inhibitor of nuclear factor kappa-B kinase subunit beta OS=Homo sapiens OX=9606 GN=IKBKB PE=1 SV=1	0.0548504	0.568196	0.556985	1.03318	0.991077	1.02118
O14925;Q5SRD1	O14925	7;3	7;3	7;3	TIMM23	sp|O14925|TIM23_HUMAN Mitochondrial import inner membrane translocase subunit Tim23 OS=Homo sapiens OX=9606 GN=TIMM23 PE=1 SV=1	0.645088	0.719109	0.255462	1.0355	0.96687	0.895974
O14929	O14929	9	9	9	HAT1	sp|O14929|HAT1_HUMAN Histone acetyltransferase type B catalytic subunit OS=Homo sapiens OX=9606 GN=HAT1 PE=1 SV=2	0.013276	0.102419	0.051222	0.883293	0.959671	0.947065
O14933	O14933	5	5	5	UBE2L6	sp|O14933|UB2L6_HUMAN Ubiquitin/ISG15-conjugating enzyme E2 L6 OS=Homo sapiens OX=9606 GN=UBE2L6 PE=1 SV=4	0.100628	0.550143	2.40387e-06	0.864349	0.987016	1.32818
O14936	O14936	31	31	31	CASK	sp|O14936|CSKP_HUMAN Peripheral plasma membrane protein CASK OS=Homo sapiens OX=9606 GN=CASK PE=1 SV=3	0.0862637	0.982438	0.00764269	0.93207	0.999109	1.18663
O14939	O14939	3	3	3	PLD2	sp|O14939|PLD2_HUMAN Phospholipase D2 OS=Homo sapiens OX=9606 GN=PLD2 PE=1 SV=2	0.451081	0.312186	0.852847	0.929577	0.928135	1.03716
O14949	O14949	8	8	8	UQCRQ	sp|O14949|QCR8_HUMAN Cytochrome b-c1 complex subunit 8 OS=Homo sapiens OX=9606 GN=UQCRQ PE=1 SV=4	0.463774	0.141588	0.0823197	0.948131	0.946105	1.08069
P19105;O14950	P19105;O14950	11;11	11;11	4;4	MYL12A;MYL12B	sp|P19105|ML12A_HUMAN Myosin regulatory light chain 12A OS=Homo sapiens OX=9606 GN=MYL12A PE=1 SV=2;sp|O14950|ML12B_HUMAN Myosin regulatory light chain 12B OS=Homo sapiens OX=9606 GN=MYL12B PE=1 SV=2	0.296051	0.120392	0.0371758	0.955122	0.919983	1.16566
O14957	O14957	1	1	1	UQCR11	sp|O14957|QCR10_HUMAN Cytochrome b-c1 complex subunit 10 OS=Homo sapiens OX=9606 GN=UQCR11 PE=1 SV=1	0.893104	0.435302	0.377923	0.974417	1.09344	1.18313
O14964	O14964	23	23	23	HGS	sp|O14964|HGS_HUMAN Hepatocyte growth factor-regulated tyrosine kinase substrate OS=Homo sapiens OX=9606 GN=HGS PE=1 SV=1	0.00897853	0.0713122	0.252838	1.15563	1.06352	1.02949
O14965	O14965	19	19	19	AURKA	sp|O14965|AURKA_HUMAN Aurora kinase A OS=Homo sapiens OX=9606 GN=AURKA PE=1 SV=3	0.00268881	0.0341691	0.000641434	0.75306	0.882019	0.613481
O14966	O14966	6	5	5	RAB29	sp|O14966|RAB7L_HUMAN Ras-related protein Rab-7L1 OS=Homo sapiens OX=9606 GN=RAB29 PE=1 SV=1	0.454656	0.686861	0.00124985	0.965937	0.986322	1.30935
O14967	O14967	25	25	25	CLGN	sp|O14967|CLGN_HUMAN Calmegin OS=Homo sapiens OX=9606 GN=CLGN PE=1 SV=1	0.216052	0.458551	0.00257304	0.848047	0.983574	1.19431
O14972	O14972	2	2	2	DSCR3	sp|O14972|VP26C_HUMAN Vacuolar protein sorting-associated protein 26C OS=Homo sapiens OX=9606 GN=VPS26C PE=1 SV=1	0.681568	0.400156	0.236539	0.927399	0.891389	1.16834
O14974;O60237	O14974	42;1	42;1	42;1	PPP1R12A	sp|O14974|MYPT1_HUMAN Protein phosphatase 1 regulatory subunit 12A OS=Homo sapiens OX=9606 GN=PPP1R12A PE=1 SV=1	0.396731	0.350596	0.00908843	1.02049	1.01363	0.912462
O14975	O14975	33	33	33	SLC27A2	sp|O14975|S27A2_HUMAN Long-chain fatty acid transport protein 2 OS=Homo sapiens OX=9606 GN=SLC27A2 PE=1 SV=2	0.26425	0.403632	0.0459024	0.875601	0.978092	1.15683
O14976	O14976	31	31	30	GAK	sp|O14976|GAK_HUMAN Cyclin-G-associated kinase OS=Homo sapiens OX=9606 GN=GAK PE=1 SV=2	0.244872	0.671472	0.0743468	1.07225	0.995864	1.07898
O14979	O14979	22	22	21	HNRNPDL	sp|O14979|HNRDL_HUMAN Heterogeneous nuclear ribonucleoprotein D-like OS=Homo sapiens OX=9606 GN=HNRNPDL PE=1 SV=3	0.0164973	0.489942	0.274698	0.909593	0.974729	1.04114
O14980	O14980	51	51	51	XPO1	sp|O14980|XPO1_HUMAN Exportin-1 OS=Homo sapiens OX=9606 GN=XPO1 PE=1 SV=1	0.00179301	0.673052	0.104931	0.929107	0.980337	0.879094
O14981	O14981	38	38	38	BTAF1	sp|O14981|BTAF1_HUMAN TATA-binding protein-associated factor 172 OS=Homo sapiens OX=9606 GN=BTAF1 PE=1 SV=2	0.880773	0.940172	0.061841	1.00339	1.00152	0.923513
O15014	O15014	15	15	15	ZNF609	sp|O15014|ZN609_HUMAN Zinc finger protein 609 OS=Homo sapiens OX=9606 GN=ZNF609 PE=1 SV=2	0.296971	0.624488	0.0360291	0.95421	1.01826	0.860215
O15020	O15020	19	6	5	SPTBN2	sp|O15020|SPTN2_HUMAN Spectrin beta chain, non-erythrocytic 2 OS=Homo sapiens OX=9606 GN=SPTBN2 PE=1 SV=3	0.00521392	0.0963296	0.0600448	0.769574	0.962627	0.607281
O15027	O15027	51	51	51	SEC16A	sp|O15027|SC16A_HUMAN Protein transport protein Sec16A OS=Homo sapiens OX=9606 GN=SEC16A PE=1 SV=4	0.374169	0.190879	0.0034551	0.978989	1.03606	0.836094
O15031	O15031	50	50	49	PLXNB2	sp|O15031|PLXB2_HUMAN Plexin-B2 OS=Homo sapiens OX=9606 GN=PLXNB2 PE=1 SV=3	0.398996	0.327107	0.000703715	1.04259	0.950802	1.14938
O15037	O15037	16	16	16	KHNYN	sp|O15037|KHNYN_HUMAN Protein KHNYN OS=Homo sapiens OX=9606 GN=KHNYN PE=1 SV=3	0.0626862	0.0324186	0.00920858	1.2177	1.04704	1.09426
O15040	O15040	10	10	10	TECPR2	sp|O15040|TCPR2_HUMAN Tectonin beta-propeller repeat-containing protein 2 OS=Homo sapiens OX=9606 GN=TECPR2 PE=1 SV=4	0.0400628	0.104122	0.729869	0.922619	1.06443	0.949933
O15042	O15042	38	38	38	U2SURP	sp|O15042|SR140_HUMAN U2 snRNP-associated SURP motif-containing protein OS=Homo sapiens OX=9606 GN=U2SURP PE=1 SV=2	0.0505095	0.784693	0.00772886	0.93079	0.989674	0.909103
O15047	O15047	26	26	26	SETD1A	sp|O15047|SET1A_HUMAN Histone-lysine N-methyltransferase SETD1A OS=Homo sapiens OX=9606 GN=SETD1A PE=1 SV=3	0.665295	0.317254	0.236604	0.982581	0.956422	0.943054
O15056	O15056	25	25	25	SYNJ2	sp|O15056|SYNJ2_HUMAN Synaptojanin-2 OS=Homo sapiens OX=9606 GN=SYNJ2 PE=1 SV=3	0.0827808	0.310587	0.0214517	1.12755	1.05464	0.802676
O15066;O14782;Q9P2E2	O15066	22;5;1	22;5;1	20;4;0	KIF3B	sp|O15066|KIF3B_HUMAN Kinesin-like protein KIF3B OS=Homo sapiens OX=9606 GN=KIF3B PE=1 SV=1	0.0194686	0.22964	0.132273	1.08191	1.06459	1.04711
O15067	O15067	46	46	46	PFAS	sp|O15067|PUR4_HUMAN Phosphoribosylformylglycinamidine synthase OS=Homo sapiens OX=9606 GN=PFAS PE=1 SV=4	0.469006	0.363702	0.010459	1.01547	1.03941	0.874464
O15068	O15068	13	13	13	MCF2L	sp|O15068|MCF2L_HUMAN Guanine nucleotide exchange factor DBS OS=Homo sapiens OX=9606 GN=MCF2L PE=1 SV=2	0.0227484	0.0781391	0.628301	1.10473	1.0386	1.00727
O15078	O15078	6	6	6	CEP290	sp|O15078|CE290_HUMAN Centrosomal protein of 290 kDa OS=Homo sapiens OX=9606 GN=CEP290 PE=1 SV=2	0.70201	0.334197	0.409965	0.965637	0.920967	0.938995
O15083	O15083	11	1	1	ERC2	sp|O15083|ERC2_HUMAN ERC protein 2 OS=Homo sapiens OX=9606 GN=ERC2 PE=1 SV=3	0.927713	0.573648	0.00288364	0.995105	1.00858	1.26306
O15084;Q8N8A2	O15084	17;1	17;1	16;1	ANKRD28	sp|O15084|ANR28_HUMAN Serine/threonine-protein phosphatase 6 regulatory ankyrin repeat subunit A OS=Homo sapiens OX=9606 GN=ANKRD28 PE=1 SV=5	0.21687	0.0898845	0.458629	1.08725	1.03703	1.02682
O15085	O15085	18	18	18	ARHGEF11	sp|O15085|ARHGB_HUMAN Rho guanine nucleotide exchange factor 11 OS=Homo sapiens OX=9606 GN=ARHGEF11 PE=1 SV=1	0.196162	0.171588	0.263617	0.578264	0.54761	0.633339
O15091	O15091	28	28	28	KIAA0391	sp|O15091|MRPP3_HUMAN Mitochondrial ribonuclease P catalytic subunit OS=Homo sapiens OX=9606 GN=PRORP PE=1 SV=2	0.101485	0.224476	0.107503	0.94068	0.951247	0.955133
O15111	O15111	18	17	17	CHUK	sp|O15111|IKKA_HUMAN Inhibitor of nuclear factor kappa-B kinase subunit alpha OS=Homo sapiens OX=9606 GN=CHUK PE=1 SV=2	0.15009	0.00881011	0.12816	1.07766	1.05358	0.876828
O15116	O15116	6	6	6	LSM1	sp|O15116|LSM1_HUMAN U6 snRNA-associated Sm-like protein LSm1 OS=Homo sapiens OX=9606 GN=LSM1 PE=1 SV=1	0.0557732	0.0974429	0.0072686	1.16404	1.16588	1.47574
O15118	O15118	17	17	17	NPC1	sp|O15118|NPC1_HUMAN NPC intracellular cholesterol transporter 1 OS=Homo sapiens OX=9606 GN=NPC1 PE=1 SV=2	0.0477123	0.0687347	0.0592208	1.2819	1.11166	0.906304
O15119;Q9UL17	O15119	12;1	12;1	10;0	TBX3	sp|O15119|TBX3_HUMAN T-box transcription factor TBX3 OS=Homo sapiens OX=9606 GN=TBX3 PE=1 SV=4	0.0161639	0.0377266	0.0396644	1.21053	1.14196	1.14647
O15121	O15121	3	3	3	DEGS1	sp|O15121|DEGS1_HUMAN Sphingolipid delta(4)-desaturase DES1 OS=Homo sapiens OX=9606 GN=DEGS1 PE=1 SV=1	0.388593	0.716373	0.110691	0.899624	1.01162	1.26159
O15126	O15126	12	12	12	SCAMP1	sp|O15126|SCAM1_HUMAN Secretory carrier-associated membrane protein 1 OS=Homo sapiens OX=9606 GN=SCAMP1 PE=1 SV=2	0.532436	0.91534	0.230906	1.01617	1.00409	0.950979
O15127	O15127	7	7	7	SCAMP2	sp|O15127|SCAM2_HUMAN Secretory carrier-associated membrane protein 2 OS=Homo sapiens OX=9606 GN=SCAMP2 PE=1 SV=2	0.734185	0.971824	0.824455	1.02462	0.996706	0.9874
O15143	O15143	19	19	18	ARPC1B	sp|O15143|ARC1B_HUMAN Actin-related protein 2/3 complex subunit 1B OS=Homo sapiens OX=9606 GN=ARPC1B PE=1 SV=3	0.134708	0.151443	0.0419972	1.09062	1.0454	1.07059
O15144	O15144	21	21	21	ARPC2	sp|O15144|ARPC2_HUMAN Actin-related protein 2/3 complex subunit 2 OS=Homo sapiens OX=9606 GN=ARPC2 PE=1 SV=1	0.0293611	0.695626	0.00479365	0.913014	0.984651	0.834049
O15145	O15145	10	10	10	ARPC3	sp|O15145|ARPC3_HUMAN Actin-related protein 2/3 complex subunit 3 OS=Homo sapiens OX=9606 GN=ARPC3 PE=1 SV=3	0.0854483	0.276136	0.221416	1.11623	1.04986	1.05958
O15155	O15155	2	2	2	BET1	sp|O15155|BET1_HUMAN BET1 homolog OS=Homo sapiens OX=9606 GN=BET1 PE=1 SV=1	0.244375	0.281936	0.319073	0.84573	0.950005	0.953686
O15156	O15156	5	5	5	ZBTB7B	sp|O15156|ZBT7B_HUMAN Zinc finger and BTB domain-containing protein 7B OS=Homo sapiens OX=9606 GN=ZBTB7B PE=1 SV=2	0.993064	0.201656	0.537186	0.999251	0.948539	1.02117
O15160	O15160	12	12	12	POLR1C	sp|O15160|RPAC1_HUMAN DNA-directed RNA polymerases I and III subunit RPAC1 OS=Homo sapiens OX=9606 GN=POLR1C PE=1 SV=1	0.0385029	0.0430861	0.0124734	1.13248	1.12453	0.819929
O15162	O15162	5	5	5	PLSCR1	sp|O15162|PLS1_HUMAN Phospholipid scramblase 1 OS=Homo sapiens OX=9606 GN=PLSCR1 PE=1 SV=1	0.0521752	0.143944	0.0072696	1.13514	1.09079	0.750399
O15164	O15164	31	30	30	TRIM24	sp|O15164|TIF1A_HUMAN Transcription intermediary factor 1-alpha OS=Homo sapiens OX=9606 GN=TRIM24 PE=1 SV=3	0.0384762	0.181364	0.0733341	0.880477	0.936902	0.979308
O15169	O15169	12	11	11	AXIN1	sp|O15169|AXIN1_HUMAN Axin-1 OS=Homo sapiens OX=9606 GN=AXIN1 PE=1 SV=2	0.547486	0.669226	0.0880599	1.01652	0.994893	0.867285
O15173	O15173	13	12	12	PGRMC2	sp|O15173|PGRC2_HUMAN Membrane-associated progesterone receptor component 2 OS=Homo sapiens OX=9606 GN=PGRMC2 PE=1 SV=1	0.20079	0.0107062	0.0108945	0.790761	0.871863	1.13086
O15182	O15182	3	3	3	CETN3	sp|O15182|CETN3_HUMAN Centrin-3 OS=Homo sapiens OX=9606 GN=CETN3 PE=1 SV=2	0.898611	0.246733	0.0484899	1.00278	1.04883	0.922095
O15194	O15194	3	2	2	CTDSPL	sp|O15194|CTDSL_HUMAN CTD small phosphatase-like protein OS=Homo sapiens OX=9606 GN=CTDSPL PE=1 SV=2	0.856713	0.929399	0.91881	1.01465	0.980185	0.978031
O15205	O15205	3	3	3	UBD	sp|O15205|UBD_HUMAN Ubiquitin D OS=Homo sapiens OX=9606 GN=UBD PE=1 SV=2	0.000441451	0.000106155	0.0695996	0.764269	0.646387	1.45682
O15211;Q12967	O15211	7;1	7;1	7;1	RGL2	sp|O15211|RGL2_HUMAN Ral guanine nucleotide dissociation stimulator-like 2 OS=Homo sapiens OX=9606 GN=RGL2 PE=1 SV=1	0.196521	0.812033	0.635174	1.05733	0.988214	0.981488
O15212	O15212	10	10	10	PFDN6	sp|O15212|PFD6_HUMAN Prefoldin subunit 6 OS=Homo sapiens OX=9606 GN=PFDN6 PE=1 SV=1	0.17825	0.00540206	0.000119165	0.927108	0.932173	0.794504
O15213	O15213	16	16	16	WDR46	sp|O15213|WDR46_HUMAN WD repeat-containing protein 46 OS=Homo sapiens OX=9606 GN=WDR46 PE=1 SV=3	0.860183	0.735248	0.0191724	1.0085	1.01426	0.809208
O15217	O15217	8	8	8	GSTA4	sp|O15217|GSTA4_HUMAN Glutathione S-transferase A4 OS=Homo sapiens OX=9606 GN=GSTA4 PE=1 SV=1	0.00180109	0.117735	0.0382548	0.63515	0.733374	1.89359
O15226	O15226	28	28	28	NKRF	sp|O15226|NKRF_HUMAN NF-kappa-B-repressing factor OS=Homo sapiens OX=9606 GN=NKRF PE=1 SV=2	0.241799	0.137089	0.00782055	1.05861	1.04719	0.858916
O15228	O15228	31	31	31	GNPAT	sp|O15228|GNPAT_HUMAN Dihydroxyacetone phosphate acyltransferase OS=Homo sapiens OX=9606 GN=GNPAT PE=1 SV=1	0.0199155	0.0488258	0.0252212	0.835179	0.876686	1.18976
O15230	O15230	108	108	106	LAMA5	sp|O15230|LAMA5_HUMAN Laminin subunit alpha-5 OS=Homo sapiens OX=9606 GN=LAMA5 PE=1 SV=8	0.00630534	0.0124751	0.00371002	0.937719	0.911596	1.05511
O15231	O15231	4	4	4	ZNF185	sp|O15231|ZN185_HUMAN Zinc finger protein 185 OS=Homo sapiens OX=9606 GN=ZNF185 PE=1 SV=3	0.935105	0.933646	0.549089	0.991002	1.04504	0.920901
O15232	O15232	6	6	6	MATN3	sp|O15232|MATN3_HUMAN Matrilin-3 OS=Homo sapiens OX=9606 GN=MATN3 PE=1 SV=2	0.164527	0.0543568	0.00574476	1.26489	1.288	0.538773
O15234	O15234	12	12	12	CASC3	sp|O15234|CASC3_HUMAN Protein CASC3 OS=Homo sapiens OX=9606 GN=CASC3 PE=1 SV=2	0.139244	0.392267	0.0391616	0.875295	0.935049	0.765509
O15235	O15235	7	7	7	MRPS12	sp|O15235|RT12_HUMAN Small ribosomal subunit protein uS12m OS=Homo sapiens OX=9606 GN=MRPS12 PE=1 SV=1	0.741014	0.392057	0.0352625	0.985731	0.951279	0.866726
O15243	O15243	1	1	1	LEPROT	sp|O15243|OBRG_HUMAN Leptin receptor gene-related protein OS=Homo sapiens OX=9606 GN=LEPROT PE=1 SV=1	0.418682	0.234859	0.323723	1.10497	1.19305	0.85145
O15254	O15254	18	18	18	ACOX3	sp|O15254|ACOX3_HUMAN Peroxisomal acyl-coenzyme A oxidase 3 OS=Homo sapiens OX=9606 GN=ACOX3 PE=1 SV=2	0.396696	0.299076	0.00109484	1.01843	0.967955	1.22226
O15258	O15258	8	8	8	RER1	sp|O15258|RER1_HUMAN Protein RER1 OS=Homo sapiens OX=9606 GN=RER1 PE=1 SV=1	0.765962	0.862444	0.0858547	1.0099	1.00527	0.888334
O15260	O15260	7	7	7	SURF4	sp|O15260|SURF4_HUMAN Surfeit locus protein 4 OS=Homo sapiens OX=9606 GN=SURF4 PE=1 SV=3	0.17461	0.0622299	0.308108	0.901118	0.942157	1.0587
O15264	O15264	11	11	10	MAPK13	sp|O15264|MK13_HUMAN Mitogen-activated protein kinase 13 OS=Homo sapiens OX=9606 GN=MAPK13 PE=1 SV=1	0.0169027	0.644317	0.060933	1.09155	1.0106	0.960689
O15269	O15269	14	14	14	SPTLC1	sp|O15269|SPTC1_HUMAN Serine palmitoyltransferase 1 OS=Homo sapiens OX=9606 GN=SPTLC1 PE=1 SV=1	0.944447	0.823678	0.393246	1.00334	1.00951	0.980964
O15270	O15270	19	19	18	SPTLC2	sp|O15270|SPTC2_HUMAN Serine palmitoyltransferase 2 OS=Homo sapiens OX=9606 GN=SPTLC2 PE=1 SV=1	0.501422	0.258273	0.377039	0.98509	0.965752	0.970887
O15294	O15294	38	38	38	OGT	sp|O15294|OGT1_HUMAN UDP-N-acetylglucosamine--peptide N-acetylglucosaminyltransferase 110 kDa subunit OS=Homo sapiens OX=9606 GN=OGT PE=1 SV=3	0.00212743	0.00223819	0.00905258	0.883298	0.868279	0.91056
O15297	O15297	3	3	3	PPM1D	sp|O15297|PPM1D_HUMAN Protein phosphatase 1D OS=Homo sapiens OX=9606 GN=PPM1D PE=1 SV=1	0.396159	0.46028	0.939468	0.903907	0.912036	1.00395
O15304	O15304	8	8	8	SIVA1	sp|O15304|SIVA_HUMAN Apoptosis regulatory protein Siva OS=Homo sapiens OX=9606 GN=SIVA1 PE=1 SV=2	0.329119	0.144995	0.223865	0.892625	0.89187	0.912623
O15305	O15305	17	17	16	PMM2	sp|O15305|PMM2_HUMAN Phosphomannomutase 2 OS=Homo sapiens OX=9606 GN=PMM2 PE=1 SV=1	0.0984817	0.882666	0.458962	1.03634	1.00513	0.991191
O15318	O15318	1	1	1	POLR3G	sp|O15318|RPC7_HUMAN DNA-directed RNA polymerase III subunit RPC7 OS=Homo sapiens OX=9606 GN=POLR3G PE=1 SV=2	0.488875	0.450103	0.0987439	0.968817	0.964619	0.657159
O15321	O15321	14	14	14	TM9SF1	sp|O15321|TM9S1_HUMAN Transmembrane 9 superfamily member 1 OS=Homo sapiens OX=9606 GN=TM9SF1 PE=2 SV=2	0.0991196	0.10874	0.00428003	1.0968	1.04757	1.19761
O15347	O15347	11	10	10	HMGB3	sp|O15347|HMGB3_HUMAN High mobility group protein B3 OS=Homo sapiens OX=9606 GN=HMGB3 PE=1 SV=4	0.000113974	0.0694632	0.0120638	0.910275	0.910387	0.985162
O15355	O15355	27	27	27	PPM1G	sp|O15355|PPM1G_HUMAN Protein phosphatase 1G OS=Homo sapiens OX=9606 GN=PPM1G PE=1 SV=1	0.0217328	0.390241	0.00182904	0.909542	0.978577	0.726933
O15357;Q7Z7G1	O15357	27;1	25;0	25;0	INPPL1	sp|O15357|SHIP2_HUMAN Phosphatidylinositol 3,4,5-trisphosphate 5-phosphatase 2 OS=Homo sapiens OX=9606 GN=INPPL1 PE=1 SV=2	0.0239242	0.102728	0.0304921	1.14245	1.06071	1.11026
O15370;P35716;Q06945	O15370	4;1;1	4;1;1	4;1;1	SOX12	sp|O15370|SOX12_HUMAN Transcription factor SOX-12 OS=Homo sapiens OX=9606 GN=SOX12 PE=2 SV=2	0.0899402	0.0789495	0.0927013	0.799527	0.792612	1.22693
O15371	O15371	26	26	26	EIF3D	sp|O15371|EIF3D_HUMAN Eukaryotic translation initiation factor 3 subunit D OS=Homo sapiens OX=9606 GN=EIF3D PE=1 SV=1	0.0613062	0.0648655	0.0592534	1.09447	1.04348	0.937757
O15372	O15372	20	20	20	EIF3H	sp|O15372|EIF3H_HUMAN Eukaryotic translation initiation factor 3 subunit H OS=Homo sapiens OX=9606 GN=EIF3H PE=1 SV=1	0.34169	0.750184	0.000599503	1.02145	1.01435	0.868462
O15379	O15379	13	12	12	HDAC3	sp|O15379|HDAC3_HUMAN Histone deacetylase 3 OS=Homo sapiens OX=9606 GN=HDAC3 PE=1 SV=2	0.299488	0.0170089	0.0259154	0.946362	0.955578	1.06578
O15381	O15381	23	23	23	NVL	sp|O15381|NVL_HUMAN Nuclear valosin-containing protein-like OS=Homo sapiens OX=9606 GN=NVL PE=1 SV=1	0.976244	0.163666	0.290996	1.00031	1.04144	1.02472
O15391	O15391	5	2	2	YY2	sp|O15391|TYY2_HUMAN Transcription factor YY2 OS=Homo sapiens OX=9606 GN=YY2 PE=2 SV=1	0.378307	0.121379	0.021811	0.95477	1.12189	1.22852
O15392	O15392	7	7	7	BIRC5	sp|O15392|BIRC5_HUMAN Baculoviral IAP repeat-containing protein 5 OS=Homo sapiens OX=9606 GN=BIRC5 PE=1 SV=3	0.0384987	0.525944	0.0230055	0.857948	0.956724	0.892908
O15397	O15397	16	15	15	IPO8	sp|O15397|IPO8_HUMAN Importin-8 OS=Homo sapiens OX=9606 GN=IPO8 PE=1 SV=2	0.41531	0.275269	0.00245256	0.950017	0.961625	1.08254
O15400	O15400	10	10	10	STX7	sp|O15400|STX7_HUMAN Syntaxin-7 OS=Homo sapiens OX=9606 GN=STX7 PE=1 SV=4	0.0632669	0.0929679	0.0162716	1.09807	1.03009	1.17617
O15403	O15403	3	3	3	SLC16A6	sp|O15403|MOT7_HUMAN Monocarboxylate transporter 7 OS=Homo sapiens OX=9606 GN=SLC16A6 PE=1 SV=2	0.293317	0.25455	0.437722	1.27307	1.11195	0.930021
O15417	O15417	7	7	7	TNRC18	sp|O15417|TNC18_HUMAN Trinucleotide repeat-containing gene 18 protein OS=Homo sapiens OX=9606 GN=TNRC18 PE=1 SV=3	0.647987	0.102315	0.144276	0.98332	0.937159	0.85007
O15427	O15427	11	11	11	SLC16A3	sp|O15427|MOT4_HUMAN Monocarboxylate transporter 4 OS=Homo sapiens OX=9606 GN=SLC16A3 PE=1 SV=1	0.547135	0.168578	0.00118494	0.929374	0.941905	0.713695
O15431	O15431	2	2	2	SLC31A1	sp|O15431|COPT1_HUMAN High affinity copper uptake protein 1 OS=Homo sapiens OX=9606 GN=SLC31A1 PE=1 SV=1	0.188759	0.151292	0.870942	0.900668	0.848068	0.9868
O15438	O15438	17	16	16	ABCC3	sp|O15438|MRP3_HUMAN ATP-binding cassette sub-family C member 3 OS=Homo sapiens OX=9606 GN=ABCC3 PE=1 SV=3	0.261162	0.466853	0.0054785	0.968095	1.01282	1.21036
O15439	O15439	11	10	10	ABCC4	sp|O15439|MRP4_HUMAN ATP-binding cassette sub-family C member 4 OS=Homo sapiens OX=9606 GN=ABCC4 PE=1 SV=3	0.16524	0.688414	0.259238	0.900176	1.01651	1.03575
O15440	O15440	11	10	10	ABCC5	sp|O15440|MRP5_HUMAN ATP-binding cassette sub-family C member 5 OS=Homo sapiens OX=9606 GN=ABCC5 PE=1 SV=2	0.0289064	0.493272	0.0106438	1.06971	1.0668	0.89029
O15446	O15446	15	15	15	CD3EAP	sp|O15446|RPA34_HUMAN DNA-directed RNA polymerase I subunit RPA34 OS=Homo sapiens OX=9606 GN=POLR1G PE=1 SV=1	0.0931814	0.262227	0.010166	0.869902	0.9247	0.619989
O15460	O15460	21	21	21	P4HA2	sp|O15460|P4HA2_HUMAN Prolyl 4-hydroxylase subunit alpha-2 OS=Homo sapiens OX=9606 GN=P4HA2 PE=1 SV=1	0.0991135	0.383167	0.048346	1.12529	1.03397	1.14748
O15484	O15484	3	3	3	CAPN5	sp|O15484|CAN5_HUMAN Calpain-5 OS=Homo sapiens OX=9606 GN=CAPN5 PE=1 SV=2	0.918073	0.209641	0.00592389	1.02107	1.10057	1.59115
O15488	O15488	8	8	8	GYG2	sp|O15488|GLYG2_HUMAN Glycogenin-2 OS=Homo sapiens OX=9606 GN=GYG2 PE=1 SV=2	0.290921	0.342641	0.314293	0.914367	0.943049	1.04361
O15498	O15498	11	11	11	YKT6	sp|O15498|YKT6_HUMAN Synaptobrevin homolog YKT6 OS=Homo sapiens OX=9606 GN=YKT6 PE=1 SV=1	0.305492	0.486086	0.293656	0.968767	0.964059	1.04405
O15504	O15504	8	8	8	NUPL2	sp|O15504|NUP42_HUMAN Nucleoporin NUP42 OS=Homo sapiens OX=9606 GN=NUP42 PE=1 SV=1	0.689228	0.319891	0.206597	1.01463	1.04418	1.07201
O15511	O15511	12	12	11	ARPC5	sp|O15511|ARPC5_HUMAN Actin-related protein 2/3 complex subunit 5 OS=Homo sapiens OX=9606 GN=ARPC5 PE=1 SV=3	0.0575102	0.406513	0.0313312	0.850408	0.958674	0.837625
O15514	O15514	8	8	8	POLR2D	sp|O15514|RPB4_HUMAN DNA-directed RNA polymerase II subunit RPB4 OS=Homo sapiens OX=9606 GN=POLR2D PE=1 SV=1	0.585808	0.63016	0.120913	0.991891	0.988457	0.889918
O15523	O15523	41	11	11	DDX3Y	sp|O15523|DDX3Y_HUMAN ATP-dependent RNA helicase DDX3Y OS=Homo sapiens OX=9606 GN=DDX3Y PE=1 SV=2	0.0730975	0.390336	0.0577343	1.07079	1.03555	0.92274
O15527	O15527	6	6	6	OGG1	sp|O15527|OGG1_HUMAN N-glycosylase/DNA lyase OS=Homo sapiens OX=9606 GN=OGG1 PE=1 SV=2	0.278745	0.89471	0.250754	1.03125	1.00729	1.12067
O15530;Q6A1A2	O15530;Q6A1A2	25;18	25;18	25;18	PDPK1;PDPK2P	sp|O15530|PDPK1_HUMAN 3-phosphoinositide-dependent protein kinase 1 OS=Homo sapiens OX=9606 GN=PDPK1 PE=1 SV=1;sp|Q6A1A2|PDPK2_HUMAN Putative 3-phosphoinositide-dependent protein kinase 2 OS=Homo sapiens OX=9606 GN=PDPK2P PE=5 SV=1	0.0226513	0.0457777	0.0301485	1.15576	1.10421	1.11313
O15533	O15533	6	6	6	TAPBP	sp|O15533|TPSN_HUMAN Tapasin OS=Homo sapiens OX=9606 GN=TAPBP PE=1 SV=2	0.193391	0.0252429	0.00636275	0.81141	0.90554	1.15079
O15541	O15541	11	11	11	RNF113A	sp|O15541|R113A_HUMAN E3 ubiquitin-protein ligase RNF113A OS=Homo sapiens OX=9606 GN=RNF113A PE=1 SV=1	0.0989855	0.575399	0.0250783	1.08669	1.00812	1.05899
O15550;O14607;O15054	O15550	18;6;1	18;6;1	18;6;1	KDM6A	sp|O15550|KDM6A_HUMAN Lysine-specific demethylase 6A OS=Homo sapiens OX=9606 GN=KDM6A PE=1 SV=2	0.377637	0.368601	0.851439	1.03009	1.03084	1.00579
O43143	O43143	42	42	41	DHX15	sp|O43143|DHX15_HUMAN ATP-dependent RNA helicase DHX15 OS=Homo sapiens OX=9606 GN=DHX15 PE=1 SV=2	0.316009	0.849818	0.0243416	0.965619	0.99257	0.856259
O43148	O43148	19	19	19	RNMT	sp|O43148|MCES_HUMAN mRNA cap guanine-N7 methyltransferase OS=Homo sapiens OX=9606 GN=RNMT PE=1 SV=1	0.209244	0.504298	0.484571	1.04802	1.02088	1.02527
O43149	O43149	42	42	42	ZZEF1	sp|O43149|ZZEF1_HUMAN Zinc finger ZZ-type and EF-hand domain-containing protein 1 OS=Homo sapiens OX=9606 GN=ZZEF1 PE=1 SV=6	0.528646	0.127514	0.41605	1.02448	0.958888	1.01851
O43150	O43150	6	6	6	ASAP2	sp|O43150|ASAP2_HUMAN Arf-GAP with SH3 domain, ANK repeat and PH domain-containing protein 2 OS=Homo sapiens OX=9606 GN=ASAP2 PE=1 SV=3	0.053885	0.376259	0.257322	1.21676	1.09338	1.07618
O43156	O43156	20	20	20	TTI1	sp|O43156|TTI1_HUMAN TELO2-interacting protein 1 homolog OS=Homo sapiens OX=9606 GN=TTI1 PE=1 SV=3	0.754145	0.0371859	0.0123832	0.991423	1.03507	0.943278
O43157;Q9ULL4	O43157	21;2	21;2	21;2	PLXNB1	sp|O43157|PLXB1_HUMAN Plexin-B1 OS=Homo sapiens OX=9606 GN=PLXNB1 PE=1 SV=3	0.0925312	0.526286	0.124172	0.934216	0.981198	1.05919
O43159	O43159	19	19	19	RRP8	sp|O43159|RRP8_HUMAN Ribosomal RNA-processing protein 8 OS=Homo sapiens OX=9606 GN=RRP8 PE=1 SV=2	0.26632	0.261562	0.000668173	1.06181	1.01617	0.894591
O43164	O43164	6	6	6	PJA2	sp|O43164|PJA2_HUMAN E3 ubiquitin-protein ligase Praja-2 OS=Homo sapiens OX=9606 GN=PJA2 PE=1 SV=4	0.0752124	0.660922	0.293983	1.11233	1.02595	0.954072
O43166	O43166	12	12	11	SIPA1L1	sp|O43166|SI1L1_HUMAN Signal-induced proliferation-associated 1-like protein 1 OS=Homo sapiens OX=9606 GN=SIPA1L1 PE=1 SV=4	0.137447	0.0566887	0.0574293	1.13918	1.23149	1.23988
O43169	O43169	11	11	11	CYB5B	sp|O43169|CYB5B_HUMAN Cytochrome b5 type B OS=Homo sapiens OX=9606 GN=CYB5B PE=1 SV=3	0.276368	0.129934	0.259296	0.851742	0.867108	1.09022
O43172	O43172	26	26	26	PRPF4	sp|O43172|PRP4_HUMAN U4/U6 small nuclear ribonucleoprotein Prp4 OS=Homo sapiens OX=9606 GN=PRPF4 PE=1 SV=2	0.0999562	0.0988923	0.498013	1.13185	1.13198	1.03456
O43175	O43175	26	26	26	PHGDH	sp|O43175|SERA_HUMAN D-3-phosphoglycerate dehydrogenase OS=Homo sapiens OX=9606 GN=PHGDH PE=1 SV=4	0.0031205	0.00193802	0.000282928	1.17213	1.19986	1.46278
O43181	O43181	6	6	6	NDUFS4	sp|O43181|NDUS4_HUMAN NADH dehydrogenase [ubiquinone] iron-sulfur protein 4, mitochondrial OS=Homo sapiens OX=9606 GN=NDUFS4 PE=1 SV=1	0.2781	0.0140791	5.43774e-05	1.06339	1.10574	1.26865
O43187	O43187	8	8	8	IRAK2	sp|O43187|IRAK2_HUMAN Interleukin-1 receptor-associated kinase-like 2 OS=Homo sapiens OX=9606 GN=IRAK2 PE=1 SV=2	0.900905	0.815663	0.0580847	1.00321	1.00622	0.904888
O43189	O43189	6	6	6	PHF1	sp|O43189|PHF1_HUMAN PHD finger protein 1 OS=Homo sapiens OX=9606 GN=PHF1 PE=1 SV=3	0.702595	0.900092	0.0711425	1.05072	1.01132	0.799595
O43237	O43237	26	26	25	DYNC1LI2	sp|O43237|DC1L2_HUMAN Cytoplasmic dynein 1 light intermediate chain 2 OS=Homo sapiens OX=9606 GN=DYNC1LI2 PE=1 SV=1	0.816228	0.0357869	0.0477468	1.00278	1.03706	1.09125
O43242	O43242	41	41	41	PSMD3	sp|O43242|PSMD3_HUMAN 26S proteasome non-ATPase regulatory subunit 3 OS=Homo sapiens OX=9606 GN=PSMD3 PE=1 SV=2	0.555432	0.938842	0.150281	1.01865	0.997269	0.948333
Q9NWB1;O43251;A6NFN3	Q9NWB1;O43251;A6NFN3	4;4;3	4;4;3	4;4;3	RBFOX1;RBFOX2;RBFOX3	sp|Q9NWB1|RFOX1_HUMAN RNA binding protein fox-1 homolog 1 OS=Homo sapiens OX=9606 GN=RBFOX1 PE=1 SV=2;sp|O43251|RFOX2_HUMAN RNA binding protein fox-1 homolog 2 OS=Homo sapiens OX=9606 GN=RBFOX2 PE=1 SV=3;sp|A6NFN3|RFOX3_HUMAN RNA binding protein fox-1 homo	0.243165	0.133734	0.702461	1.04741	1.06949	0.979841
O43252	O43252	31	31	28	PAPSS1	sp|O43252|PAPS1_HUMAN Bifunctional 3-phosphoadenosine 5-phosphosulfate synthase 1 OS=Homo sapiens OX=9606 GN=PAPSS1 PE=1 SV=2	0.735807	0.434511	0.0290522	0.991841	0.972472	1.12063
O43264	O43264	32	32	32	ZW10	sp|O43264|ZW10_HUMAN Centromere/kinetochore protein zw10 homolog OS=Homo sapiens OX=9606 GN=ZW10 PE=1 SV=3	0.0893144	0.00287384	0.0260299	0.943636	0.950322	0.964657
O43278	O43278	2	2	2	SPINT1	sp|O43278|SPIT1_HUMAN Kunitz-type protease inhibitor 1 OS=Homo sapiens OX=9606 GN=SPINT1 PE=1 SV=2	0.0056571	0.02669	0.361277	1.56882	1.32569	0.81435
O43286	O43286	2	2	2	B4GALT5	sp|O43286|B4GT5_HUMAN Beta-1,4-galactosyltransferase 5 OS=Homo sapiens OX=9606 GN=B4GALT5 PE=1 SV=1	0.959046	0.688358	0.0135468	1.00188	0.984256	1.22587
O43290	O43290	40	40	40	SART1	sp|O43290|SNUT1_HUMAN U4/U6.U5 tri-snRNP-associated protein 1 OS=Homo sapiens OX=9606 GN=SART1 PE=1 SV=1	0.293848	0.880795	0.0177552	0.990531	1.00371	0.952537
O43292	O43292	12	12	12	GPAA1	sp|O43292|GPAA1_HUMAN Glycosylphosphatidylinositol anchor attachment 1 protein OS=Homo sapiens OX=9606 GN=GPAA1 PE=1 SV=3	0.146277	0.0456707	0.235037	0.82092	0.856855	1.05579
O43293;Q9UIK4	O43293	11;1	11;1	11;1	DAPK3	sp|O43293|DAPK3_HUMAN Death-associated protein kinase 3 OS=Homo sapiens OX=9606 GN=DAPK3 PE=1 SV=1	0.159658	0.780343	0.108803	1.12871	1.0185	0.850958
O43299	O43299	8	8	8	AP5Z1	sp|O43299|AP5Z1_HUMAN AP-5 complex subunit zeta-1 OS=Homo sapiens OX=9606 GN=AP5Z1 PE=1 SV=2	0.380902	0.744311	0.00316856	1.02929	1.01306	1.08297
O43301	O43301	15	15	15	HSPA12A	sp|O43301|HS12A_HUMAN Heat shock 70 kDa protein 12A OS=Homo sapiens OX=9606 GN=HSPA12A PE=1 SV=2	0.033176	0.785925	0.0461003	1.13879	1.01242	1.04208
O43306;O95622	O43306;O95622	1;1	1;1	1;1	ADCY6;ADCY5	sp|O43306|ADCY6_HUMAN Adenylate cyclase type 6 OS=Homo sapiens OX=9606 GN=ADCY6 PE=1 SV=2;sp|O95622|ADCY5_HUMAN Adenylate cyclase type 5 OS=Homo sapiens OX=9606 GN=ADCY5 PE=1 SV=3	0.651168	0.361377	0.131766	1.04521	1.11946	1.27923
O43310	O43310	12	12	12	CTIF	sp|O43310|CTIF_HUMAN CBP80/20-dependent translation initiation factor OS=Homo sapiens OX=9606 GN=CTIF PE=1 SV=1	0.00538189	0.145293	0.0975144	0.932829	0.962689	1.22965
O43312	O43312	8	8	8	MTSS1	sp|O43312|MTSS1_HUMAN Protein MTSS 1 OS=Homo sapiens OX=9606 GN=MTSS1 PE=1 SV=2	0.91753	0.190335	0.288197	0.998503	1.02771	1.10535
O43314;Q6PFW1	O43314	24;6	24;6	24;6	PPIP5K2	sp|O43314|VIP2_HUMAN Inositol hexakisphosphate and diphosphoinositol-pentakisphosphate kinase 2 OS=Homo sapiens OX=9606 GN=PPIP5K2 PE=1 SV=3	0.97244	0.87169	0.28213	0.996144	0.986748	1.07286
O43318;REV__Q8IU57	O43318	16;1	16;1	16;1	MAP3K7	sp|O43318|M3K7_HUMAN Mitogen-activated protein kinase kinase kinase 7 OS=Homo sapiens OX=9606 GN=MAP3K7 PE=1 SV=1	0.546697	0.535514	0.275553	1.18976	1.03611	1.02493
O43324	O43324	11	11	11	EEF1E1	sp|O43324|MCA3_HUMAN Eukaryotic translation elongation factor 1 epsilon-1 OS=Homo sapiens OX=9606 GN=EEF1E1 PE=1 SV=1	0.406058	0.405289	0.133816	0.932985	0.935178	0.858908
O43325	O43325	5	5	5	LYRM1	sp|O43325|LYRM1_HUMAN LYR motif-containing protein 1 OS=Homo sapiens OX=9606 GN=LYRM1 PE=2 SV=1	0.410462	0.682755	0.449833	1.2162	1.07953	1.20389
O43353	O43353	8	8	8	RIPK2	sp|O43353|RIPK2_HUMAN Receptor-interacting serine/threonine-protein kinase 2 OS=Homo sapiens OX=9606 GN=RIPK2 PE=1 SV=2	0.50928	0.295316	0.100333	1.0443	1.04059	1.15657
O43379	O43379	18	18	18	WDR62	sp|O43379|WDR62_HUMAN WD repeat-containing protein 62 OS=Homo sapiens OX=9606 GN=WDR62 PE=1 SV=4	0.326765	0.206848	0.0688459	0.988153	1.04606	0.786934
O43390	O43390	35	35	26	HNRNPR	sp|O43390|HNRPR_HUMAN Heterogeneous nuclear ribonucleoprotein R OS=Homo sapiens OX=9606 GN=HNRNPR PE=1 SV=1	0.754595	0.288862	0.205032	0.992641	1.03066	0.95911
O43395	O43395	26	26	26	PRPF3	sp|O43395|PRPF3_HUMAN U4/U6 small nuclear ribonucleoprotein Prp3 OS=Homo sapiens OX=9606 GN=PRPF3 PE=1 SV=2	0.0675022	0.132974	0.0715411	0.912166	0.95733	0.869834
O43396	O43396	18	18	18	TXNL1	sp|O43396|TXNL1_HUMAN Thioredoxin-like protein 1 OS=Homo sapiens OX=9606 GN=TXNL1 PE=1 SV=3	0.370279	0.978085	0.187202	1.03165	0.99845	0.945741
O43399	O43399	20	20	20	TPD52L2	sp|O43399|TPD54_HUMAN Tumor protein D54 OS=Homo sapiens OX=9606 GN=TPD52L2 PE=1 SV=2	0.0136527	0.0455287	0.14919	1.10675	1.0944	1.07716
O43402	O43402	8	8	8	EMC8	sp|O43402|EMC8_HUMAN ER membrane protein complex subunit 8 OS=Homo sapiens OX=9606 GN=EMC8 PE=1 SV=1	0.107038	0.14883	0.259731	1.18275	1.14536	1.09523
O43405	O43405	6	6	6	COCH	sp|O43405|COCH_HUMAN Cochlin OS=Homo sapiens OX=9606 GN=COCH PE=1 SV=1	0.17199	0.241689	0.0157536	0.868611	0.892545	0.670746
O43414	O43414	8	8	8	ERI3	sp|O43414|ERI3_HUMAN ERI1 exoribonuclease 3 OS=Homo sapiens OX=9606 GN=ERI3 PE=1 SV=2	0.291996	0.867207	0.505338	1.03373	1.00258	1.03311
O43422	O43422	11	11	11	PRKRIR	sp|O43422|P52K_HUMAN 52 kDa repressor of the inhibitor of the protein kinase OS=Homo sapiens OX=9606 GN=THAP12 PE=1 SV=2	0.747076	0.382245	0.00330934	1.02408	1.04571	0.8374
O43426	O43426	12	12	12	SYNJ1	sp|O43426|SYNJ1_HUMAN Synaptojanin-1 OS=Homo sapiens OX=9606 GN=SYNJ1 PE=1 SV=2	0.055865	0.92832	0.168443	0.938127	0.997697	1.02398
O43427	O43427	12	12	12	FIBP	sp|O43427|FIBP_HUMAN Acidic fibroblast growth factor intracellular-binding protein OS=Homo sapiens OX=9606 GN=FIBP PE=1 SV=3	0.80573	0.367677	0.0930474	0.987539	0.966563	1.08953
O43432	O43432	42	36	34	EIF4G3	sp|O43432|IF4G3_HUMAN Eukaryotic translation initiation factor 4 gamma 3 OS=Homo sapiens OX=9606 GN=EIF4G3 PE=1 SV=2	0.00440279	0.0447176	0.00346818	1.12192	1.04547	0.842075
O43439	O43439	2	1	1	CBFA2T2	sp|O43439|MTG8R_HUMAN Protein CBFA2T2 OS=Homo sapiens OX=9606 GN=CBFA2T2 PE=1 SV=1	0.614603	0.07152	0.3093	0.955177	0.78235	1.093
O43447	O43447	10	10	10	PPIH	sp|O43447|PPIH_HUMAN Peptidyl-prolyl cis-trans isomerase H OS=Homo sapiens OX=9606 GN=PPIH PE=1 SV=1	0.454567	0.201734	0.523242	1.05684	1.12093	1.05028
O43462	O43462	2	2	2	MBTPS2	sp|O43462|MBTP2_HUMAN Membrane-bound transcription factor site-2 protease OS=Homo sapiens OX=9606 GN=MBTPS2 PE=1 SV=1	0.32375	0.756338	0.204804	0.947691	0.985379	1.16787
O43463	O43463	1	1	1	SUV39H1	sp|O43463|SUV91_HUMAN Histone-lysine N-methyltransferase SUV39H1 OS=Homo sapiens OX=9606 GN=SUV39H1 PE=1 SV=1	0.471703	0.0643636	0.721142	0.968901	0.938511	0.973864
O43464;P83110	O43464	11;1	11;1	11;1	HTRA2	sp|O43464|HTRA2_HUMAN Serine protease HTRA2, mitochondrial OS=Homo sapiens OX=9606 GN=HTRA2 PE=1 SV=2	0.553534	0.846592	0.334083	0.959274	0.991482	1.04137
O43482	O43482	5	5	5	OIP5	sp|O43482|MS18B_HUMAN Protein Mis18-beta OS=Homo sapiens OX=9606 GN=OIP5 PE=1 SV=2	0.658993	0.79487	0.450513	0.965347	1.01453	0.939767
O43488;Q8NHP1;O95154	O43488	15;4;1	15;4;1	15;4;1	AKR7A2	sp|O43488|ARK72_HUMAN Aflatoxin B1 aldehyde reductase member 2 OS=Homo sapiens OX=9606 GN=AKR7A2 PE=1 SV=3	0.187502	0.219164	0.0162456	1.09615	1.08449	1.37921
O43490	O43490	2	2	2	PROM1	sp|O43490|PROM1_HUMAN Prominin-1 OS=Homo sapiens OX=9606 GN=PROM1 PE=1 SV=1	0.33217	0.997668	0.247225	0.933414	1.00306	1.09032
O43491	O43491	55	55	51	EPB41L2	sp|O43491|E41L2_HUMAN Band 4.1-like protein 2 OS=Homo sapiens OX=9606 GN=EPB41L2 PE=1 SV=1	0.298484	0.0786869	0.00706835	1.0356	1.1114	0.741405
O43493	O43493	21	21	21	TGOLN2	sp|O43493|TGON2_HUMAN Trans-Golgi network integral membrane protein 2 OS=Homo sapiens OX=9606 GN=TGOLN2 PE=1 SV=4	0.99563	0.661373	0.0105898	0.999531	1.0196	0.798216
O43502	O43502	7	7	7	RAD51C	sp|O43502|RA51C_HUMAN DNA repair protein RAD51 homolog 3 OS=Homo sapiens OX=9606 GN=RAD51C PE=1 SV=1	0.0933859	0.0642994	0.0169254	0.811797	0.945725	0.763708
O43504	O43504	5	5	5	LAMTOR5	sp|O43504|LTOR5_HUMAN Ragulator complex protein LAMTOR5 OS=Homo sapiens OX=9606 GN=LAMTOR5 PE=1 SV=1	0.0910594	0.234671	0.0285569	1.01772	0.946771	1.08093
O43505	O43505	6	6	6	B4GAT1	sp|O43505|B4GA1_HUMAN Beta-1,4-glucuronyltransferase 1 OS=Homo sapiens OX=9606 GN=B4GAT1 PE=1 SV=1	0.815224	0.731586	0.798117	1.01026	1.0171	1.01145
O43513	O43513	6	6	6	MED7	sp|O43513|MED7_HUMAN Mediator of RNA polymerase II transcription subunit 7 OS=Homo sapiens OX=9606 GN=MED7 PE=1 SV=1	0.596863	0.717325	0.471907	1.04057	0.989783	1.23447
O43521	O43521	1	1	1	BCL2L11	sp|O43521|B2L11_HUMAN Bcl-2-like protein 11 OS=Homo sapiens OX=9606 GN=BCL2L11 PE=1 SV=1	0.259148	0.323381	0.0102222	0.925504	1.09192	1.40123
O43524	O43524	10	10	8	FOXO3	sp|O43524|FOXO3_HUMAN Forkhead box protein O3 OS=Homo sapiens OX=9606 GN=FOXO3 PE=1 SV=1	0.290936	0.365702	0.0172995	0.944561	1.06786	0.879035
O43556	O43556	2	2	2	SGCE	sp|O43556|SGCE_HUMAN Epsilon-sarcoglycan OS=Homo sapiens OX=9606 GN=SGCE PE=1 SV=6	0.517227	0.774003	0.0568223	1.06899	1.01349	0.840747
O43566	O43566	1	1	1	RGS14	sp|O43566|RGS14_HUMAN Regulator of G-protein signaling 14 OS=Homo sapiens OX=9606 GN=RGS14 PE=1 SV=4	0.411332	0.0546238	0.0235103	0.924289	0.849135	0.865395
O43567	O43567	6	6	6	RNF13	sp|O43567|RNF13_HUMAN E3 ubiquitin-protein ligase RNF13 OS=Homo sapiens OX=9606 GN=RNF13 PE=1 SV=1	0.00694405	0.237108	0.0065467	1.16999	1.12454	1.12442
O43572	O43572	14	14	14	AKAP10	sp|O43572|AKA10_HUMAN A-kinase anchor protein 10, mitochondrial OS=Homo sapiens OX=9606 GN=AKAP10 PE=1 SV=2	0.0547134	0.0194464	0.533707	1.06053	1.06544	1.0072
O43583	O43583	9	9	9	DENR	sp|O43583|DENR_HUMAN Density-regulated protein OS=Homo sapiens OX=9606 GN=DENR PE=1 SV=2	0.735731	0.633991	0.217539	1.0086	1.0099	0.968099
O43592	O43592	31	31	31	XPOT	sp|O43592|XPOT_HUMAN Exportin-T OS=Homo sapiens OX=9606 GN=XPOT PE=1 SV=2	0.381155	0.197659	0.0119241	1.0359	1.05084	0.845017
O43598	O43598	8	8	8	DNPH1	sp|O43598|DNPH1_HUMAN 2-deoxynucleoside 5-phosphate N-hydrolase 1 OS=Homo sapiens OX=9606 GN=DNPH1 PE=1 SV=1	0.0423835	0.997641	0.350362	0.869758	1.00005	0.940238
O43609	O43609	6	6	6	SPRY1	sp|O43609|SPY1_HUMAN Protein sprouty homolog 1 OS=Homo sapiens OX=9606 GN=SPRY1 PE=1 SV=2	0.0692816	0.0410188	0.00129547	1.21931	1.32957	0.417976
O43615	O43615	27	27	27	TIMM44	sp|O43615|TIM44_HUMAN Mitochondrial import inner membrane translocase subunit TIM44 OS=Homo sapiens OX=9606 GN=TIMM44 PE=1 SV=2	0.0141774	0.156567	0.0375042	1.08244	1.04692	0.956216
O43617	O43617	8	8	8	TRAPPC3	sp|O43617|TPPC3_HUMAN Trafficking protein particle complex subunit 3 OS=Homo sapiens OX=9606 GN=TRAPPC3 PE=1 SV=1	0.396012	0.143835	0.127798	0.962143	0.947148	0.961985
O43633	O43633	8	8	8	CHMP2A	sp|O43633|CHM2A_HUMAN Charged multivesicular body protein 2a OS=Homo sapiens OX=9606 GN=CHMP2A PE=1 SV=1	0.051241	0.202109	0.151048	0.910843	0.959403	0.923433
O43639	O43639	12	11	11	NCK2	sp|O43639|NCK2_HUMAN Cytoplasmic protein NCK2 OS=Homo sapiens OX=9606 GN=NCK2 PE=1 SV=2	0.294422	0.24878	0.0131031	0.946341	0.956083	1.18391
O43657	O43657	6	6	6	TSPAN6	sp|O43657|TSN6_HUMAN Tetraspanin-6 OS=Homo sapiens OX=9606 GN=TSPAN6 PE=1 SV=1	0.0427944	0.94803	0.0200876	1.14395	0.995587	0.828626
O43660	O43660	23	23	23	PLRG1	sp|O43660|PLRG1_HUMAN Pleiotropic regulator 1 OS=Homo sapiens OX=9606 GN=PLRG1 PE=1 SV=1	0.844398	0.0963731	0.0871068	1.00451	1.02132	0.973756
O43663	O43663	21	21	21	PRC1	sp|O43663|PRC1_HUMAN Protein regulator of cytokinesis 1 OS=Homo sapiens OX=9606 GN=PRC1 PE=1 SV=2	0.0491721	0.225686	0.00497637	0.872964	0.953011	0.783266
O43665	O43665	2	2	2	RGS10	sp|O43665|RGS10_HUMAN Regulator of G-protein signaling 10 OS=Homo sapiens OX=9606 GN=RGS10 PE=1 SV=3	0.0402622	0.0167936	0.128485	2.00151	1.09746	0.76664
O43670	O43670	8	8	8	ZNF207	sp|O43670|ZN207_HUMAN BUB3-interacting and GLEBS motif-containing protein ZNF207 OS=Homo sapiens OX=9606 GN=ZNF207 PE=1 SV=1	0.4016	0.747864	0.0805287	0.980476	1.00874	0.950337
O43674	O43674	4	4	4	NDUFB5	sp|O43674|NDUB5_HUMAN NADH dehydrogenase [ubiquinone] 1 beta subcomplex subunit 5, mitochondrial OS=Homo sapiens OX=9606 GN=NDUFB5 PE=1 SV=1	0.111031	0.931415	0.000306551	0.957895	1.00328	1.319
O43676	O43676	5	5	5	NDUFB3	sp|O43676|NDUB3_HUMAN NADH dehydrogenase [ubiquinone] 1 beta subcomplex subunit 3 OS=Homo sapiens OX=9606 GN=NDUFB3 PE=1 SV=3	0.86038	0.95251	0.0736599	1.01126	0.998415	1.12907
O43677	O43677	2	2	2	NDUFC1	sp|O43677|NDUC1_HUMAN NADH dehydrogenase [ubiquinone] 1 subunit C1, mitochondrial OS=Homo sapiens OX=9606 GN=NDUFC1 PE=1 SV=1	0.655524	0.240143	0.714242	0.939422	0.83932	0.949073
O43678	O43678	4	4	4	NDUFA2	sp|O43678|NDUA2_HUMAN NADH dehydrogenase [ubiquinone] 1 alpha subcomplex subunit 2 OS=Homo sapiens OX=9606 GN=NDUFA2 PE=1 SV=3	0.103145	0.535685	0.0688062	1.11194	1.02763	1.16897
O43681	O43681	13	13	12	ASNA1	sp|O43681|GET3_HUMAN ATPase GET3 OS=Homo sapiens OX=9606 GN=GET3 PE=1 SV=2	0.200571	0.92927	0.0221726	1.04223	0.99572	1.13343
O43683	O43683	5	5	5	BUB1	sp|O43683|BUB1_HUMAN Mitotic checkpoint serine/threonine-protein kinase BUB1 OS=Homo sapiens OX=9606 GN=BUB1 PE=1 SV=1	0.294967	0.0413842	0.0721405	0.858458	0.936475	0.75498
O43684	O43684	19	19	19	BUB3	sp|O43684|BUB3_HUMAN Mitotic checkpoint protein BUB3 OS=Homo sapiens OX=9606 GN=BUB3 PE=1 SV=1	0.299742	0.264478	0.8682	1.07132	1.07919	0.987542
O43707	O43707	71	71	48	ACTN4	sp|O43707|ACTN4_HUMAN Alpha-actinin-4 OS=Homo sapiens OX=9606 GN=ACTN4 PE=1 SV=2	0.0641022	0.768629	0.00453427	1.04499	0.99103	1.18588
O43708	O43708	6	6	6	GSTZ1	sp|O43708|MAAI_HUMAN Maleylacetoacetate isomerase OS=Homo sapiens OX=9606 GN=GSTZ1 PE=1 SV=3	0.436648	0.176562	0.00667046	1.0531	0.956276	1.19096
O43709	O43709	4	4	4	WBSCR22	sp|O43709|BUD23_HUMAN Probable 18S rRNA (guanine-N(7))-methyltransferase OS=Homo sapiens OX=9606 GN=BUD23 PE=1 SV=2	0.218261	0.301152	0.0839813	0.920855	0.935127	0.750655
O43715	O43715	4	4	4	TRIAP1	sp|O43715|TRIA1_HUMAN TP53-regulated inhibitor of apoptosis 1 OS=Homo sapiens OX=9606 GN=TRIAP1 PE=1 SV=1	0.0754287	0.223438	0.0107745	0.824481	0.939608	1.23786
O43716	O43716	5	5	5	GATC	sp|O43716|GATC_HUMAN Glutamyl-tRNA(Gln) amidotransferase subunit C, mitochondrial OS=Homo sapiens OX=9606 GN=GATC PE=1 SV=1	0.549084	0.973626	0.837934	0.954097	0.994993	0.984092
O43719	O43719	43	43	43	HTATSF1	sp|O43719|HTSF1_HUMAN HIV Tat-specific factor 1 OS=Homo sapiens OX=9606 GN=HTATSF1 PE=1 SV=1	0.00683744	0.0193198	0.830628	0.887633	0.919633	1.00384
O43741	O43741	12	12	10	PRKAB2	sp|O43741|AAKB2_HUMAN 5-AMP-activated protein kinase subunit beta-2 OS=Homo sapiens OX=9606 GN=PRKAB2 PE=1 SV=1	0.161607	0.260998	0.0245404	1.08268	1.06119	1.25158
O43747	O43747	33	33	33	AP1G1	sp|O43747|AP1G1_HUMAN AP-1 complex subunit gamma-1 OS=Homo sapiens OX=9606 GN=AP1G1 PE=1 SV=5	0.754392	0.532552	0.0513167	0.997015	0.977408	1.05463
O43752	O43752	9	9	9	STX6	sp|O43752|STX6_HUMAN Syntaxin-6 OS=Homo sapiens OX=9606 GN=STX6 PE=1 SV=1	0.109722	0.529348	0.746147	1.11891	1.04439	1.05462
O43760	O43760	5	5	5	SYNGR2	sp|O43760|SNG2_HUMAN Synaptogyrin-2 OS=Homo sapiens OX=9606 GN=SYNGR2 PE=1 SV=1	0.608823	0.497378	0.0958309	1.02071	0.960732	1.10862
O43765	O43765	12	12	12	SGTA	sp|O43765|SGTA_HUMAN Small glutamine-rich tetratricopeptide repeat-containing protein alpha OS=Homo sapiens OX=9606 GN=SGTA PE=1 SV=1	0.0747409	0.390676	0.0174619	0.903815	0.949284	0.832536
O43766	O43766	5	5	5	LIAS	sp|O43766|LIAS_HUMAN Lipoyl synthase, mitochondrial OS=Homo sapiens OX=9606 GN=LIAS PE=1 SV=3	0.514353	0.428041	0.0244794	1.02702	0.96444	0.824761
O43768	O43768	8	8	7	ENSA	sp|O43768|ENSA_HUMAN Alpha-endosulfine OS=Homo sapiens OX=9606 GN=ENSA PE=1 SV=1	0.31707	0.0151835	0.0612552	0.944151	0.923741	0.955274
O43772	O43772	17	17	17	SLC25A20	sp|O43772|MCAT_HUMAN Mitochondrial carnitine/acylcarnitine carrier protein OS=Homo sapiens OX=9606 GN=SLC25A20 PE=1 SV=1	0.0237466	0.0419839	0.00403738	0.890525	0.91374	1.22383
O43776	O43776	26	26	25	NARS	sp|O43776|SYNC_HUMAN Asparagine--tRNA ligase, cytoplasmic OS=Homo sapiens OX=9606 GN=NARS1 PE=1 SV=1	0.0294454	0.208646	0.350827	1.0776	1.12608	1.04097
O43791	O43791	6	6	5	SPOP	sp|O43791|SPOP_HUMAN Speckle-type POZ protein OS=Homo sapiens OX=9606 GN=SPOP PE=1 SV=1	0.394141	0.924746	0.339729	1.03716	1.00239	1.09032
O43795	O43795	49	49	45	MYO1B	sp|O43795|MYO1B_HUMAN Unconventional myosin-Ib OS=Homo sapiens OX=9606 GN=MYO1B PE=1 SV=3	0.13275	0.544515	0.191088	0.925963	0.977044	0.941166
O43808	O43808	7	7	7	SLC25A17	sp|O43808|PM34_HUMAN Peroxisomal membrane protein PMP34 OS=Homo sapiens OX=9606 GN=SLC25A17 PE=1 SV=1	0.198802	0.71083	0.683819	0.881953	0.954641	0.964674
O43809	O43809	13	13	13	NUDT21	sp|O43809|CPSF5_HUMAN Cleavage and polyadenylation specificity factor subunit 5 OS=Homo sapiens OX=9606 GN=NUDT21 PE=1 SV=1	0.126076	0.121065	0.0600322	1.06038	1.08049	1.08267
O43813	O43813	13	13	13	LANCL1	sp|O43813|LANC1_HUMAN Glutathione S-transferase LANCL1 OS=Homo sapiens OX=9606 GN=LANCL1 PE=1 SV=1	0.158935	0.087307	0.00153308	0.907741	0.90865	1.40553
O43815	O43815	31	31	28	STRN	sp|O43815|STRN_HUMAN Striatin OS=Homo sapiens OX=9606 GN=STRN PE=1 SV=4	0.492171	0.147885	0.445724	1.02314	1.03898	0.979271
O43818	O43818	17	17	17	RRP9	sp|O43818|U3IP2_HUMAN U3 small nucleolar RNA-interacting protein 2 OS=Homo sapiens OX=9606 GN=RRP9 PE=1 SV=1	0.0183377	0.0160867	0.0485654	1.05785	1.0614	0.819473
O43819	O43819	6	6	6	SCO2	sp|O43819|SCO2_HUMAN Protein SCO2 homolog, mitochondrial OS=Homo sapiens OX=9606 GN=SCO2 PE=1 SV=3	0.188543	0.552829	0.0497608	1.07179	1.02999	1.05647
O43822	O43822	5	5	5	C21orf2	sp|O43822|CF410_HUMAN Cilia- and flagella-associated protein 410 OS=Homo sapiens OX=9606 GN=CFAP410 PE=1 SV=1	0.0760279	0.0300129	0.158501	0.954395	0.952499	1.16874
O43823	O43823	25	25	25	AKAP8	sp|O43823|AKAP8_HUMAN A-kinase anchor protein 8 OS=Homo sapiens OX=9606 GN=AKAP8 PE=1 SV=1	0.728723	0.691623	0.0338472	1.01211	0.984375	0.847542
O43824	O43824	15	15	15	GTPBP6	sp|O43824|GTPB6_HUMAN Putative GTP-binding protein 6 OS=Homo sapiens OX=9606 GN=GTPBP6 PE=1 SV=4	0.186161	0.00504394	0.426507	1.04162	1.05195	0.982427
O43826	O43826	5	5	5	SLC37A4	sp|O43826|G6PT1_HUMAN Glucose-6-phosphate exchanger SLC37A4 OS=Homo sapiens OX=9606 GN=SLC37A4 PE=1 SV=1	0.0114178	0.0631638	0.206635	0.807414	0.862194	0.929407
O43829	O43829	7	7	7	ZBTB14	sp|O43829|ZBT14_HUMAN Zinc finger and BTB domain-containing protein 14 OS=Homo sapiens OX=9606 GN=ZBTB14 PE=1 SV=2	0.168941	0.175577	0.0672575	0.856798	0.868381	0.753051
O43837	O43837	19	19	18	IDH3B	sp|O43837|IDH3B_HUMAN Isocitrate dehydrogenase [NAD] subunit beta, mitochondrial OS=Homo sapiens OX=9606 GN=IDH3B PE=1 SV=2	0.00715831	0.0152927	0.127106	1.12871	1.08323	1.03245
O43847	O43847	36	36	36	NRD1	sp|O43847|NRDC_HUMAN Nardilysin OS=Homo sapiens OX=9606 GN=NRDC PE=1 SV=3	0.0197711	0.00887216	0.104316	0.951699	0.929584	1.03978
O43852	O43852	23	23	23	CALU	sp|O43852|CALU_HUMAN Calumenin OS=Homo sapiens OX=9606 GN=CALU PE=1 SV=2	0.102409	0.98115	0.890141	1.07642	0.998622	1.00367
O43861;Q9P241	O43861	16;1	16;1	13;1	ATP9B	sp|O43861|ATP9B_HUMAN Probable phospholipid-transporting ATPase IIB OS=Homo sapiens OX=9606 GN=ATP9B PE=2 SV=4	0.481162	0.379083	0.484047	1.05423	0.921908	0.9408
O43865	O43865	25	25	14	AHCYL1	sp|O43865|SAHH2_HUMAN S-adenosylhomocysteine hydrolase-like protein 1 OS=Homo sapiens OX=9606 GN=AHCYL1 PE=1 SV=2	0.374879	0.521933	0.666869	0.919689	0.940958	1.03046
O43896	O43896	33	25	25	KIF1C	sp|O43896|KIF1C_HUMAN Kinesin-like protein KIF1C OS=Homo sapiens OX=9606 GN=KIF1C PE=1 SV=3	0.977288	0.173176	0.198498	1.0003	0.980505	0.969808
O43903	O43903	15	15	15	GAS2	sp|O43903|GAS2_HUMAN Growth arrest-specific protein 2 OS=Homo sapiens OX=9606 GN=GAS2 PE=1 SV=1	0.0747529	0.151992	0.0118374	1.11897	1.07341	1.26626
O43913	O43913	14	14	14	ORC5	sp|O43913|ORC5_HUMAN Origin recognition complex subunit 5 OS=Homo sapiens OX=9606 GN=ORC5 PE=1 SV=1	0.0640078	0.135718	0.0109189	0.914142	0.938017	0.834481
O43920	O43920	7	7	7	NDUFS5	sp|O43920|NDUS5_HUMAN NADH dehydrogenase [ubiquinone] iron-sulfur protein 5 OS=Homo sapiens OX=9606 GN=NDUFS5 PE=1 SV=3	0.153259	0.145144	0.0364876	1.0881	1.1234	1.19577
O43924	O43924	3	3	3	PDE6D	sp|O43924|PDE6D_HUMAN Retinal rod rhodopsin-sensitive cGMP 3,5-cyclic phosphodiesterase subunit delta OS=Homo sapiens OX=9606 GN=PDE6D PE=1 SV=1	0.0761149	0.0589109	0.0196867	1.14566	1.1628	1.25648
O43929;CON__Q2YDI2;Q96NJ5	O43929	17;6;1	17;6;1	17;6;1	ORC4	sp|O43929|ORC4_HUMAN Origin recognition complex subunit 4 OS=Homo sapiens OX=9606 GN=ORC4 PE=1 SV=2	0.163573	0.265219	0.0482709	0.950523	0.96437	0.906322
O43933	O43933	12	12	12	PEX1	sp|O43933|PEX1_HUMAN Peroxisomal ATPase PEX1 OS=Homo sapiens OX=9606 GN=PEX1 PE=1 SV=1	0.521949	0.100208	0.375755	0.973427	0.921288	1.0809
O60216;Q9H4I0	O60216	28;1	28;1	28;1	RAD21	sp|O60216|RAD21_HUMAN Double-strand-break repair protein rad21 homolog OS=Homo sapiens OX=9606 GN=RAD21 PE=1 SV=2	0.188098	0.17056	0.0674195	0.968527	0.966887	1.0608
O60218	O60218	27	27	16	AKR1B10	sp|O60218|AK1BA_HUMAN Aldo-keto reductase family 1 member B10 OS=Homo sapiens OX=9606 GN=AKR1B10 PE=1 SV=2	0.0036016	0.0279026	0.0127584	1.32641	1.16626	0.853058
O60220	O60220	7	7	7	TIMM8A	sp|O60220|TIM8A_HUMAN Mitochondrial import inner membrane translocase subunit Tim8 A OS=Homo sapiens OX=9606 GN=TIMM8A PE=1 SV=1	0.0126508	0.02157	0.00948314	0.939204	0.942124	1.07812
O60229;Q86VW2	O60229	17;1	15;1	15;1	KALRN	sp|O60229|KALRN_HUMAN Kalirin OS=Homo sapiens OX=9606 GN=KALRN PE=1 SV=3	0.80756	0.418713	0.481981	0.990754	1.04178	1.03176
O60231	O60231	35	34	34	DHX16	sp|O60231|DHX16_HUMAN Pre-mRNA-splicing factor ATP-dependent RNA helicase DHX16 OS=Homo sapiens OX=9606 GN=DHX16 PE=1 SV=2	0.28348	0.144265	0.0414126	0.961121	0.939961	0.885004
O60232	O60232	12	12	11	SSSCA1	sp|O60232|ZNRD2_HUMAN Protein ZNRD2 OS=Homo sapiens OX=9606 GN=ZNRD2 PE=1 SV=1	0.408296	0.0644763	0.070769	1.04593	1.0624	0.834762
O60234	O60234	4	1	1	GMFG	sp|O60234|GMFG_HUMAN Glia maturation factor gamma OS=Homo sapiens OX=9606 GN=GMFG PE=1 SV=1	0.212374	0.387571	0.365581	1.17207	1.05775	1.13412
O60240	O60240	4	4	4	PLIN1	sp|O60240|PLIN1_HUMAN Perilipin-1 OS=Homo sapiens OX=9606 GN=PLIN1 PE=1 SV=2	0.124436	0.642631	0.163654	1.36023	0.879556	1.30856
O60243;Q8IZP7;Q96MM7	O60243	5;2;1	5;2;1	5;2;1	HS6ST1	sp|O60243|H6ST1_HUMAN Heparan-sulfate 6-O-sulfotransferase 1 OS=Homo sapiens OX=9606 GN=HS6ST1 PE=1 SV=5	0.0532769	0.141404	0.233684	0.865589	0.895564	0.934968
O60244	O60244	19	19	19	MED14	sp|O60244|MED14_HUMAN Mediator of RNA polymerase II transcription subunit 14 OS=Homo sapiens OX=9606 GN=MED14 PE=1 SV=2	0.43751	0.197392	0.179007	0.966882	0.938002	0.93436
O60256	O60256	19	19	17	PRPSAP2	sp|O60256|KPRB_HUMAN Phosphoribosyl pyrophosphate synthase-associated protein 2 OS=Homo sapiens OX=9606 GN=PRPSAP2 PE=1 SV=1	0.0367953	0.0680676	0.0771628	0.941901	0.955019	1.04322
O60259	O60259	1	1	1	KLK8	sp|O60259|KLK8_HUMAN Kallikrein-8 OS=Homo sapiens OX=9606 GN=KLK8 PE=1 SV=1	0.489989	0.197213	0.00945805	0.946378	0.95695	0.791899
O60262	O60262	4	4	4	GNG7	sp|O60262|GBG7_HUMAN Guanine nucleotide-binding protein G(I)/G(S)/G(O) subunit gamma-7 OS=Homo sapiens OX=9606 GN=GNG7 PE=1 SV=1	0.207561	0.598883	0.0160798	0.853837	1.04808	1.80716
O60264	O60264	45	29	29	SMARCA5	sp|O60264|SMCA5_HUMAN SWI/SNF-related matrix-associated actin-dependent regulator of chromatin subfamily A member 5 OS=Homo sapiens OX=9606 GN=SMARCA5 PE=1 SV=1	0.458476	0.0635802	0.017443	0.978501	1.08168	0.785302
O60271	O60271	60	60	55	SPAG9	sp|O60271|JIP4_HUMAN C-Jun-amino-terminal kinase-interacting protein 4 OS=Homo sapiens OX=9606 GN=SPAG9 PE=1 SV=4	0.0134159	0.0930507	0.0207601	1.08508	1.02904	0.935082
O60281	O60281	7	7	7	ZNF292	sp|O60281|ZN292_HUMAN Zinc finger protein 292 OS=Homo sapiens OX=9606 GN=ZNF292 PE=1 SV=3	0.0191435	0.217238	0.566051	0.870744	0.951292	1.03171
O60287	O60287	47	47	47	URB1	sp|O60287|NPA1P_HUMAN Nucleolar pre-ribosomal-associated protein 1 OS=Homo sapiens OX=9606 GN=URB1 PE=1 SV=4	0.915003	0.613435	0.00452265	0.996829	0.983982	0.823572
O60291;Q96PX1	O60291	17;2	17;2	17;2	MGRN1	sp|O60291|MGRN1_HUMAN E3 ubiquitin-protein ligase MGRN1 OS=Homo sapiens OX=9606 GN=MGRN1 PE=1 SV=2	0.0744563	0.786988	0.00864065	1.09901	1.01311	1.11382
O60292	O60292	7	6	6	SIPA1L3	sp|O60292|SI1L3_HUMAN Signal-induced proliferation-associated 1-like protein 3 OS=Homo sapiens OX=9606 GN=SIPA1L3 PE=1 SV=3	0.583379	0.116617	0.120506	0.960605	0.910928	0.908196
O60293	O60293	13	13	13	ZFC3H1	sp|O60293|ZC3H1_HUMAN Zinc finger C3H1 domain-containing protein OS=Homo sapiens OX=9606 GN=ZFC3H1 PE=1 SV=3	0.0222974	0.24719	0.13827	0.895411	0.949074	0.879791
O60294	O60294	3	3	3	LCMT2	sp|O60294|TYW4_HUMAN tRNA wybutosine-synthesizing protein 4 OS=Homo sapiens OX=9606 GN=LCMT2 PE=1 SV=3	0.12584	0.191515	0.0354591	0.923475	0.931994	0.815427
O60299	O60299	4	4	4	LZTS3	sp|O60299|LZTS3_HUMAN Leucine zipper putative tumor suppressor 3 OS=Homo sapiens OX=9606 GN=LZTS3 PE=2 SV=1	0.146389	0.154479	0.733047	1.1145	1.11593	1.03159
O60306	O60306	51	51	50	AQR	sp|O60306|AQR_HUMAN RNA helicase aquarius OS=Homo sapiens OX=9606 GN=AQR PE=1 SV=4	0.766906	0.408884	0.866872	0.989587	0.982128	0.996895
O60307	O60307	7	6	5	MAST3	sp|O60307|MAST3_HUMAN Microtubule-associated serine/threonine-protein kinase 3 OS=Homo sapiens OX=9606 GN=MAST3 PE=1 SV=2	0.0813604	0.456997	0.2196	1.12686	1.04108	1.07022
O60313	O60313	45	45	45	OPA1	sp|O60313|OPA1_HUMAN Dynamin-like 120 kDa protein, mitochondrial OS=Homo sapiens OX=9606 GN=OPA1 PE=1 SV=3	0.217801	0.0223458	0.000417355	1.05564	1.0207	1.06956
O60318	O60318	32	32	32	MCM3AP	sp|O60318|GANP_HUMAN Germinal-center associated nuclear protein OS=Homo sapiens OX=9606 GN=MCM3AP PE=1 SV=2	0.283679	0.0580612	0.72004	1.0415	1.03022	0.995674
O60331;O14986	O60331;O14986	4;2	2;0	2;0	PIP5K1C;PIP5K1B	sp|O60331|PI51C_HUMAN Phosphatidylinositol 4-phosphate 5-kinase type-1 gamma OS=Homo sapiens OX=9606 GN=PIP5K1C PE=1 SV=2;sp|O14986|PI51B_HUMAN Phosphatidylinositol 4-phosphate 5-kinase type-1 beta OS=Homo sapiens OX=9606 GN=PIP5K1B PE=1 SV=2	0.307923	0.798197	0.821139	1.03895	0.986369	1.04121
O60333	O60333	51	51	36	KIF1B	sp|O60333|KIF1B_HUMAN Kinesin-like protein KIF1B OS=Homo sapiens OX=9606 GN=KIF1B PE=1 SV=5	0.998787	0.160606	0.0763356	0.999157	0.935183	0.901912
O60341	O60341	29	29	29	KDM1A	sp|O60341|KDM1A_HUMAN Lysine-specific histone demethylase 1A OS=Homo sapiens OX=9606 GN=KDM1A PE=1 SV=2	0.0903392	0.708661	0.152908	0.929744	0.988538	0.947184
O60343	O60343	45	45	44	TBC1D4	sp|O60343|TBCD4_HUMAN TBC1 domain family member 4 OS=Homo sapiens OX=9606 GN=TBC1D4 PE=1 SV=2	0.00673243	0.0153464	0.0447395	1.1316	1.09943	0.952736
O60346	O60346	10	10	10	PHLPP1	sp|O60346|PHLP1_HUMAN PH domain leucine-rich repeat-containing protein phosphatase 1 OS=Homo sapiens OX=9606 GN=PHLPP1 PE=1 SV=3	0.48172	0.456816	0.187811	1.02862	1.01573	1.24364
O60353	O60353	3	3	3	FZD6	sp|O60353|FZD6_HUMAN Frizzled-6 OS=Homo sapiens OX=9606 GN=FZD6 PE=1 SV=2	0.920106	0.723252	0.104861	0.987977	1.028	1.1844
O60361	O60361	12	2	2	NME2P1	sp|O60361|NDK8_HUMAN Putative nucleoside diphosphate kinase OS=Homo sapiens OX=9606 GN=NME2P1 PE=5 SV=1	0.35364	0.0678683	0.00431558	0.917807	0.798497	0.489759
O60427	O60427	11	10	10	FADS1	sp|O60427|FADS1_HUMAN Acyl-CoA (8-3)-desaturase OS=Homo sapiens OX=9606 GN=FADS1 PE=1 SV=3	0.0199177	0.0310333	0.260033	0.811665	0.841965	1.03787
O60437;REV__Q8NDI1	O60437	53;1	53;1	53;1	PPL	sp|O60437|PEPL_HUMAN Periplakin OS=Homo sapiens OX=9606 GN=PPL PE=1 SV=4	0.211497	0.276643	0.000215388	1.053	0.97238	1.28866
O60443	O60443	15	15	15	DFNA5	sp|O60443|GSDME_HUMAN Gasdermin-E OS=Homo sapiens OX=9606 GN=GSDME PE=1 SV=2	0.015386	0.0730131	0.001674	1.17164	1.09121	1.17896
O60447	O60447	8	8	8	EVI5	sp|O60447|EVI5_HUMAN Ecotropic viral integration site 5 protein homolog OS=Homo sapiens OX=9606 GN=EVI5 PE=1 SV=3	0.13118	0.614333	0.051666	1.05501	1.00985	1.06652
O60476	O60476	14	13	12	MAN1A2	sp|O60476|MA1A2_HUMAN Mannosyl-oligosaccharide 1,2-alpha-mannosidase IB OS=Homo sapiens OX=9606 GN=MAN1A2 PE=1 SV=1	0.294069	0.564338	0.00612548	1.0722	0.981776	1.23664
O60486	O60486	3	1	1	PLXNC1	sp|O60486|PLXC1_HUMAN Plexin-C1 OS=Homo sapiens OX=9606 GN=PLXNC1 PE=1 SV=1	0.487868	0.16345	0.000157341	0.916001	1.07305	1.54057
O60488	O60488	43	43	40	ACSL4	sp|O60488|ACSL4_HUMAN Long-chain-fatty-acid--CoA ligase 4 OS=Homo sapiens OX=9606 GN=ACSL4 PE=1 SV=2	0.0323237	0.472988	0.00316736	0.924279	0.942237	0.761629
O60493	O60493	15	15	13	SNX3	sp|O60493|SNX3_HUMAN Sorting nexin-3 OS=Homo sapiens OX=9606 GN=SNX3 PE=1 SV=3	0.431439	0.878953	0.818575	1.05184	1.00649	0.983419
O60499	O60499	7	7	7	STX10	sp|O60499|STX10_HUMAN Syntaxin-10 OS=Homo sapiens OX=9606 GN=STX10 PE=1 SV=1	0.972515	0.277277	0.196094	0.998716	0.971353	1.05185
O60502	O60502	26	26	26	MGEA5	sp|O60502|OGA_HUMAN Protein O-GlcNAcase OS=Homo sapiens OX=9606 GN=OGA PE=1 SV=2	0.00617603	0.00225129	0.461804	1.0852	1.12447	1.02228
O60503	O60503	21	21	21	ADCY9	sp|O60503|ADCY9_HUMAN Adenylate cyclase type 9 OS=Homo sapiens OX=9606 GN=ADCY9 PE=1 SV=4	0.689526	0.23138	0.056377	0.972277	1.05592	0.944736
O60504	O60504	18	18	18	SORBS3	sp|O60504|VINEX_HUMAN Vinexin OS=Homo sapiens OX=9606 GN=SORBS3 PE=1 SV=2	0.039002	0.258641	0.00789428	1.08682	1.03131	1.16331
O60506	O60506	31	22	22	SYNCRIP	sp|O60506|HNRPQ_HUMAN Heterogeneous nuclear ribonucleoprotein Q OS=Homo sapiens OX=9606 GN=SYNCRIP PE=1 SV=2	0.263903	0.309614	0.0721521	1.07825	1.06808	0.837419
O60507	O60507	8	8	8	TPST1	sp|O60507|TPST1_HUMAN Protein-tyrosine sulfotransferase 1 OS=Homo sapiens OX=9606 GN=TPST1 PE=1 SV=1	0.286164	0.785061	0.216938	1.08366	1.01059	1.06106
O60508	O60508	28	28	28	CDC40	sp|O60508|PRP17_HUMAN Pre-mRNA-processing factor 17 OS=Homo sapiens OX=9606 GN=CDC40 PE=1 SV=1	0.0475642	0.131441	0.0377362	1.03353	1.02808	1.0299
O60512	O60512	3	3	3	B4GALT3	sp|O60512|B4GT3_HUMAN Beta-1,4-galactosyltransferase 3 OS=Homo sapiens OX=9606 GN=B4GALT3 PE=1 SV=2	0.878284	0.460612	0.947697	1.02105	0.952926	1.04511
O60513	O60513	9	9	9	B4GALT4	sp|O60513|B4GT4_HUMAN Beta-1,4-galactosyltransferase 4 OS=Homo sapiens OX=9606 GN=B4GALT4 PE=1 SV=1	0.16071	0.439787	0.00363184	1.12351	1.02975	1.26575
O60518	O60518	15	14	14	RANBP6	sp|O60518|RNBP6_HUMAN Ran-binding protein 6 OS=Homo sapiens OX=9606 GN=RANBP6 PE=1 SV=2	0.971498	0.713591	0.257386	0.998041	0.981565	0.948776
O60524	O60524	21	21	21	NEMF	sp|O60524|NEMF_HUMAN Ribosome quality control complex subunit NEMF OS=Homo sapiens OX=9606 GN=NEMF PE=1 SV=4	0.0315479	0.0400816	0.0297707	0.912465	0.909442	0.851185
O60547	O60547	25	25	25	GMDS	sp|O60547|GMDS_HUMAN GDP-mannose 4,6 dehydratase OS=Homo sapiens OX=9606 GN=GMDS PE=1 SV=1	0.061285	0.0910049	0.000359916	1.12666	1.16423	0.708773
O60551	O60551	14	9	9	NMT2	sp|O60551|NMT2_HUMAN Glycylpeptide N-tetradecanoyltransferase 2 OS=Homo sapiens OX=9606 GN=NMT2 PE=1 SV=1	0.794987	0.515309	0.0456174	0.976105	0.964479	1.18235
O60563	O60563	8	6	6	CCNT1	sp|O60563|CCNT1_HUMAN Cyclin-T1 OS=Homo sapiens OX=9606 GN=CCNT1 PE=1 SV=1	0.0160158	0.137486	0.000901485	1.14144	1.10572	0.856044
O60566	O60566	19	19	19	BUB1B	sp|O60566|BUB1B_HUMAN Mitotic checkpoint serine/threonine-protein kinase BUB1 beta OS=Homo sapiens OX=9606 GN=BUB1B PE=1 SV=3	0.0949586	0.0336884	0.0220259	0.80494	0.941649	0.686143
O60568	O60568	31	31	31	PLOD3	sp|O60568|PLOD3_HUMAN Multifunctional procollagen lysine hydroxylase and glycosyltransferase LH3 OS=Homo sapiens OX=9606 GN=PLOD3 PE=1 SV=1	0.0819843	0.21191	0.765733	1.09027	1.04996	1.00916
O60573	O60573	14	14	14	EIF4E2	sp|O60573|IF4E2_HUMAN Eukaryotic translation initiation factor 4E type 2 OS=Homo sapiens OX=9606 GN=EIF4E2 PE=1 SV=1	0.354623	0.872399	0.13503	0.963438	0.991848	0.900326
O60583	O60583	12	12	10	CCNT2	sp|O60583|CCNT2_HUMAN Cyclin-T2 OS=Homo sapiens OX=9606 GN=CCNT2 PE=1 SV=2	0.204543	0.447988	0.0780439	1.02896	1.03861	0.903334
O60610;Q8IUG5	O60610	54;1	54;1	54;1	DIAPH1	sp|O60610|DIAP1_HUMAN Protein diaphanous homolog 1 OS=Homo sapiens OX=9606 GN=DIAPH1 PE=1 SV=2	0.589431	0.306713	0.176427	1.01224	1.02206	1.02924
O60613	O60613	3	3	3	SELENOF	sp|O60613|SEP15_HUMAN Selenoprotein F OS=Homo sapiens OX=9606 GN=SELENOF PE=1 SV=4	0.205911	0.255858	0.945035	0.970071	0.966037	1.00316
O60637	O60637	3	3	3	TSPAN3	sp|O60637|TSN3_HUMAN Tetraspanin-3 OS=Homo sapiens OX=9606 GN=TSPAN3 PE=2 SV=1	0.187911	0.973933	0.0708994	1.1766	0.99062	0.757758
O60645	O60645	24	24	24	EXOC3	sp|O60645|EXOC3_HUMAN Exocyst complex component 3 OS=Homo sapiens OX=9606 GN=EXOC3 PE=1 SV=3	0.307001	0.774269	0.0858061	1.10042	0.989674	1.09171
O60658;O95263	O60658	6;1	6;1	6;1	PDE8A	sp|O60658|PDE8A_HUMAN High affinity cAMP-specific and IBMX-insensitive 3,5-cyclic phosphodiesterase 8A OS=Homo sapiens OX=9606 GN=PDE8A PE=1 SV=2	0.957326	0.112357	0.636319	1.00093	1.16581	0.94649
O60664	O60664	25	25	25	PLIN3	sp|O60664|PLIN3_HUMAN Perilipin-3 OS=Homo sapiens OX=9606 GN=PLIN3 PE=1 SV=3	0.00105051	0.261167	0.031779	1.13019	1.0836	0.818838
O60671	O60671	9	9	9	RAD1	sp|O60671|RAD1_HUMAN Cell cycle checkpoint protein RAD1 OS=Homo sapiens OX=9606 GN=RAD1 PE=1 SV=1	0.914329	0.817976	0.0411932	1.00201	0.992096	0.933607
O60678	O60678	17	17	16	PRMT3	sp|O60678|ANM3_HUMAN Protein arginine N-methyltransferase 3 OS=Homo sapiens OX=9606 GN=PRMT3 PE=1 SV=4	0.398048	0.929494	0.00150074	0.978414	1.00161	0.707596
O60684	O60684	20	20	11	KPNA6	sp|O60684|IMA7_HUMAN Importin subunit alpha-7 OS=Homo sapiens OX=9606 GN=KPNA6 PE=1 SV=1	0.0347544	0.310657	0.00776192	0.863501	0.905319	0.718046
O60701	O60701	40	40	40	UGDH	sp|O60701|UGDH_HUMAN UDP-glucose 6-dehydrogenase OS=Homo sapiens OX=9606 GN=UGDH PE=1 SV=1	0.0380857	0.0717761	0.032916	1.21537	1.13857	1.23896
O60704	O60704	6	6	6	TPST2	sp|O60704|TPST2_HUMAN Protein-tyrosine sulfotransferase 2 OS=Homo sapiens OX=9606 GN=TPST2 PE=1 SV=1	0.338968	0.180247	0.426102	0.897946	0.893172	1.05301
O60716	O60716	49	49	49	CTNND1	sp|O60716|CTND1_HUMAN Catenin delta-1 OS=Homo sapiens OX=9606 GN=CTNND1 PE=1 SV=1	0.135654	0.165471	0.848602	0.974302	1.01978	1.00291
O60725	O60725	3	3	3	ICMT	sp|O60725|ICMT_HUMAN Protein-S-isoprenylcysteine O-methyltransferase OS=Homo sapiens OX=9606 GN=ICMT PE=1 SV=1	0.126704	0.382868	0.183896	0.696052	0.854761	0.951293
O60739	O60739	9	3	3	EIF1B	sp|O60739|EIF1B_HUMAN Eukaryotic translation initiation factor 1b OS=Homo sapiens OX=9606 GN=EIF1B PE=1 SV=2	0.49343	0.615187	0.186395	0.963904	0.973215	1.0861
O60749	O60749	21	19	19	SNX2	sp|O60749|SNX2_HUMAN Sorting nexin-2 OS=Homo sapiens OX=9606 GN=SNX2 PE=1 SV=2	0.347076	0.442107	0.0259473	0.971674	0.967631	1.12183
O60762	O60762	11	11	10	DPM1	sp|O60762|DPM1_HUMAN Dolichol-phosphate mannosyltransferase subunit 1 OS=Homo sapiens OX=9606 GN=DPM1 PE=1 SV=1	0.117934	0.0452246	0.836387	0.831737	0.883973	0.988149
O60763	O60763	46	46	45	USO1	sp|O60763|USO1_HUMAN General vesicular transport factor p115 OS=Homo sapiens OX=9606 GN=USO1 PE=1 SV=2	0.21886	0.981714	0.237309	1.041	1.00028	1.03844
O60783	O60783	3	3	3	MRPS14	sp|O60783|RT14_HUMAN Small ribosomal subunit protein uS14m OS=Homo sapiens OX=9606 GN=MRPS14 PE=1 SV=1	0.124111	0.153348	0.114503	1.22883	1.20142	1.24887
O60784	O60784	18	18	18	TOM1	sp|O60784|TOM1_HUMAN Target of Myb1 membrane trafficking protein OS=Homo sapiens OX=9606 GN=TOM1 PE=1 SV=2	0.6501	0.0195794	0.00700467	1.00804	0.879842	1.20064
O60825	O60825	23	23	17	PFKFB2	sp|O60825|F262_HUMAN 6-phosphofructo-2-kinase/fructose-2,6-bisphosphatase 2 OS=Homo sapiens OX=9606 GN=PFKFB2 PE=1 SV=2	0.520459	0.328852	0.020714	1.00861	0.984575	1.13431
O60826	O60826	28	28	28	CCDC22	sp|O60826|CCD22_HUMAN Coiled-coil domain-containing protein 22 OS=Homo sapiens OX=9606 GN=CCDC22 PE=1 SV=1	0.0154278	0.0620275	0.0074672	1.05488	1.02755	1.07883
O60828	O60828	10	10	10	PQBP1	sp|O60828|PQBP1_HUMAN Polyglutamine-binding protein 1 OS=Homo sapiens OX=9606 GN=PQBP1 PE=1 SV=1	0.560112	0.358597	0.0781478	0.963831	0.982486	0.931505
O60830	O60830	6	6	6	TIMM17B	sp|O60830|TI17B_HUMAN Mitochondrial import inner membrane translocase subunit Tim17-B OS=Homo sapiens OX=9606 GN=TIMM17B PE=1 SV=1	0.402036	0.80473	0.00306249	1.02253	0.996139	1.15207
O60832	O60832	29	29	29	DKC1	sp|O60832|DKC1_HUMAN H/ACA ribonucleoprotein complex subunit DKC1 OS=Homo sapiens OX=9606 GN=DKC1 PE=1 SV=3	0.342633	0.365875	0.0298087	0.939904	0.921812	0.780633
O60841	O60841	56	56	55	EIF5B	sp|O60841|IF2P_HUMAN Eukaryotic translation initiation factor 5B OS=Homo sapiens OX=9606 GN=EIF5B PE=1 SV=4	0.00567354	0.0497758	0.0012878	1.07546	1.07491	0.803725
O60869	O60869	15	15	15	EDF1	sp|O60869|EDF1_HUMAN Endothelial differentiation-related factor 1 OS=Homo sapiens OX=9606 GN=EDF1 PE=1 SV=1	0.095846	0.0450136	0.00272751	0.916381	0.957895	0.791674
O60870	O60870	19	18	18	KIN	sp|O60870|KIN17_HUMAN DNA/RNA-binding protein KIN17 OS=Homo sapiens OX=9606 GN=KIN PE=1 SV=2	0.0220964	0.034119	0.00695158	0.914505	0.934667	0.84916
O60879	O60879	18	18	18	DIAPH2	sp|O60879|DIAP2_HUMAN Protein diaphanous homolog 2 OS=Homo sapiens OX=9606 GN=DIAPH2 PE=1 SV=1	0.213993	0.405442	0.749384	1.04931	1.0673	1.00888
O60884	O60884	21	21	21	DNAJA2	sp|O60884|DNJA2_HUMAN DnaJ homolog subfamily A member 2 OS=Homo sapiens OX=9606 GN=DNAJA2 PE=1 SV=1	0.116534	0.285556	0.0205576	1.1011	1.05741	0.811527
O60885	O60885	28	28	23	BRD4	sp|O60885|BRD4_HUMAN Bromodomain-containing protein 4 OS=Homo sapiens OX=9606 GN=BRD4 PE=1 SV=2	0.584967	0.396301	0.00447999	0.967605	1.0302	1.05607
O60888	O60888	5	5	5	CUTA	sp|O60888|CUTA_HUMAN Protein CutA OS=Homo sapiens OX=9606 GN=CUTA PE=1 SV=2	0.3704	0.563798	0.0476444	1.05066	1.02726	1.17604
O60907	O60907	16	12	8	TBL1X	sp|O60907|TBL1X_HUMAN F-box-like/WD repeat-containing protein TBL1X OS=Homo sapiens OX=9606 GN=TBL1X PE=1 SV=3	0.858388	0.178156	0.381049	1.00717	1.0928	1.04951
O60909	O60909	5	5	5	B4GALT2	sp|O60909|B4GT2_HUMAN Beta-1,4-galactosyltransferase 2 OS=Homo sapiens OX=9606 GN=B4GALT2 PE=1 SV=1	0.0788504	0.530616	0.460807	1.14878	1.03495	0.955285
O60921	O60921	7	7	7	HUS1	sp|O60921|HUS1_HUMAN Checkpoint protein HUS1 OS=Homo sapiens OX=9606 GN=HUS1 PE=1 SV=1	0.0804868	0.0594674	0.0212571	0.892527	0.868265	0.814745
O60925	O60925	9	9	9	PFDN1	sp|O60925|PFD1_HUMAN Prefoldin subunit 1 OS=Homo sapiens OX=9606 GN=PFDN1 PE=1 SV=2	0.224971	0.873741	0.0105908	0.978281	1.00208	0.930263
O60927	O60927	5	5	4	PPP1R11	sp|O60927|PP1RB_HUMAN E3 ubiquitin-protein ligase PPP1R11 OS=Homo sapiens OX=9606 GN=PPP1R11 PE=1 SV=1	0.00166097	0.610073	0.0500636	1.18507	1.01008	0.886681
O60930	O60930	8	8	8	RNASEH1	sp|O60930|RNH1_HUMAN Ribonuclease H1 OS=Homo sapiens OX=9606 GN=RNASEH1 PE=1 SV=2	0.0662318	0.0864176	0.0526853	1.09667	1.08315	0.845243
O60934	O60934	29	29	29	NBN	sp|O60934|NBN_HUMAN Nibrin OS=Homo sapiens OX=9606 GN=NBN PE=1 SV=1	0.0655233	0.329107	0.308885	0.976582	0.968798	0.950838
O60936	O60936	2	2	2	NOL3	sp|O60936|NOL3_HUMAN Nucleolar protein 3 OS=Homo sapiens OX=9606 GN=NOL3 PE=1 SV=2	0.826993	0.550527	0.0415749	1.00831	1.02818	1.18914
O60942	O60942	18	18	18	RNGTT	sp|O60942|MCE1_HUMAN mRNA-capping enzyme OS=Homo sapiens OX=9606 GN=RNGTT PE=1 SV=1	0.510769	0.869791	0.349065	1.04333	0.986135	0.930239
O75027	O75027	11	11	11	ABCB7	sp|O75027|ABCB7_HUMAN Iron-sulfur clusters transporter ABCB7, mitochondrial OS=Homo sapiens OX=9606 GN=ABCB7 PE=1 SV=2	0.143528	0.178239	0.314273	0.918488	0.960236	0.987189
O75044;P0DJJ0	O75044;P0DJJ0	24;13	24;13	11;2	SRGAP2;SRGAP2C	sp|O75044|SRGP2_HUMAN SLIT-ROBO Rho GTPase-activating protein 2 OS=Homo sapiens OX=9606 GN=SRGAP2 PE=1 SV=3;sp|P0DJJ0|SRG2C_HUMAN SLIT-ROBO Rho GTPase-activating protein 2C OS=Homo sapiens OX=9606 GN=SRGAP2C PE=1 SV=1	0.243821	0.169565	0.364963	1.02662	1.04077	0.981876
O75052	O75052	11	11	11	NOS1AP	sp|O75052|CAPON_HUMAN Carboxyl-terminal PDZ ligand of neuronal nitric oxide synthase protein OS=Homo sapiens OX=9606 GN=NOS1AP PE=1 SV=3	0.0650332	0.824638	0.0420222	0.939154	1.01314	1.08055
O75063	O75063	9	9	9	FAM20B	sp|O75063|XYLK_HUMAN Glycosaminoglycan xylosylkinase OS=Homo sapiens OX=9606 GN=FAM20B PE=1 SV=1	0.0177184	0.562313	0.0242423	1.27096	1.0278	1.28207
O75064	O75064	7	6	6	DENND4B	sp|O75064|DEN4B_HUMAN DENN domain-containing protein 4B OS=Homo sapiens OX=9606 GN=DENND4B PE=1 SV=4	0.803155	0.56124	0.0110178	0.988162	1.03332	1.14011
O75071	O75071	3	3	3	EFCAB14	sp|O75071|EFC14_HUMAN EF-hand calcium-binding domain-containing protein 14 OS=Homo sapiens OX=9606 GN=EFCAB14 PE=1 SV=1	0.429815	0.420515	0.759785	0.942372	1.02114	1.01597
O75083	O75083	29	29	29	WDR1	sp|O75083|WDR1_HUMAN WD repeat-containing protein 1 OS=Homo sapiens OX=9606 GN=WDR1 PE=1 SV=4	0.00388864	0.0165295	0.0495737	1.17845	1.10546	1.0692
O75094	O75094	3	3	3	SLIT3	sp|O75094|SLIT3_HUMAN Slit homolog 3 protein OS=Homo sapiens OX=9606 GN=SLIT3 PE=2 SV=3	0.242111	0.437903	0.0103401	0.945471	0.950122	1.31732
O75096	O75096	5	5	5	LRP4	sp|O75096|LRP4_HUMAN Low-density lipoprotein receptor-related protein 4 OS=Homo sapiens OX=9606 GN=LRP4 PE=1 SV=4	0.889788	0.741249	0.0194313	0.992228	0.983614	0.862867
O75110	O75110	5	2	2	ATP9A	sp|O75110|ATP9A_HUMAN Probable phospholipid-transporting ATPase IIA OS=Homo sapiens OX=9606 GN=ATP9A PE=1 SV=3	0.0489738	0.0621775	0.0227842	1.34738	1.21252	1.36635
O75113	O75113	16	16	16	N4BP1	sp|O75113|N4BP1_HUMAN NEDD4-binding protein 1 OS=Homo sapiens OX=9606 GN=N4BP1 PE=1 SV=4	0.520586	0.756914	0.00174935	1.02103	0.994736	0.82331
O75116	O75116	86	86	78	ROCK2	sp|O75116|ROCK2_HUMAN Rho-associated protein kinase 2 OS=Homo sapiens OX=9606 GN=ROCK2 PE=1 SV=4	0.19743	0.0891384	0.00521411	1.05111	1.08058	0.748879
O75122	O75122	40	34	34	CLASP2	sp|O75122|CLAP2_HUMAN CLIP-associating protein 2 OS=Homo sapiens OX=9606 GN=CLASP2 PE=1 SV=3	0.661305	0.749677	0.0442239	0.996134	0.994644	0.947807
O75127	O75127	25	25	25	PTCD1	sp|O75127|PTCD1_HUMAN Pentatricopeptide repeat-containing protein 1, mitochondrial OS=Homo sapiens OX=9606 GN=PTCD1 PE=1 SV=2	0.562868	0.928523	0.141016	0.978771	1.00443	0.943893
O75128	O75128	18	18	18	COBL	sp|O75128|COBL_HUMAN Protein cordon-bleu OS=Homo sapiens OX=9606 GN=COBL PE=1 SV=2	0.0787163	0.918799	0.101811	1.05228	0.998107	1.45485
O75131	O75131	23	23	22	CPNE3	sp|O75131|CPNE3_HUMAN Copine-3 OS=Homo sapiens OX=9606 GN=CPNE3 PE=1 SV=1	0.42116	0.57322	0.131688	0.972022	0.986034	1.03579
O75143	O75143	6	6	6	ATG13	sp|O75143|ATG13_HUMAN Autophagy-related protein 13 OS=Homo sapiens OX=9606 GN=ATG13 PE=1 SV=1	0.88615	0.103666	0.0409679	0.994768	0.907461	0.890124
O75144	O75144	3	3	3	ICOSLG	sp|O75144|ICOSL_HUMAN ICOS ligand OS=Homo sapiens OX=9606 GN=ICOSLG PE=1 SV=2	0.288252	0.0108018	0.375682	0.908737	0.863931	0.915994
O75145	O75145	8	3	3	PPFIA3	sp|O75145|LIPA3_HUMAN Liprin-alpha-3 OS=Homo sapiens OX=9606 GN=PPFIA3 PE=1 SV=3	0.708805	0.827027	0.760701	1.02542	0.985648	1.01156
O75146	O75146	46	46	45	HIP1R	sp|O75146|HIP1R_HUMAN Huntingtin-interacting protein 1-related protein OS=Homo sapiens OX=9606 GN=HIP1R PE=1 SV=2	0.0397067	0.237271	0.0103572	1.07674	1.03437	1.08736
O75147	O75147	30	30	30	OBSL1	sp|O75147|OBSL1_HUMAN Obscurin-like protein 1 OS=Homo sapiens OX=9606 GN=OBSL1 PE=1 SV=4	0.38543	0.0563456	0.0977531	0.980671	0.953511	1.04076
O75150	O75150	43	38	38	RNF40	sp|O75150|BRE1B_HUMAN E3 ubiquitin-protein ligase BRE1B OS=Homo sapiens OX=9606 GN=RNF40 PE=1 SV=5	0.468235	0.0492635	0.0299394	0.972768	0.912577	0.886588
O75151	O75151	10	10	10	PHF2	sp|O75151|PHF2_HUMAN Lysine-specific demethylase PHF2 OS=Homo sapiens OX=9606 GN=PHF2 PE=1 SV=4	0.0426445	0.535993	0.473813	0.934159	0.979921	1.01846
O75152;P0DQW0;A0A1B0GTU1	O75152	28;11;10	28;11;10	28;11;10	ZC3H11A	sp|O75152|ZC11A_HUMAN Zinc finger CCCH domain-containing protein 11A OS=Homo sapiens OX=9606 GN=ZC3H11A PE=1 SV=3	0.230608	0.908822	0.0258674	0.953647	1.00284	0.870784
O75153	O75153	57	57	57	CLUH	sp|O75153|CLU_HUMAN Clustered mitochondria protein homolog OS=Homo sapiens OX=9606 GN=CLUH PE=1 SV=2	0.0420868	0.0210203	0.0135314	0.898937	0.913956	0.758903
O75154	O75154	12	11	11	RAB11FIP3	sp|O75154|RFIP3_HUMAN Rab11 family-interacting protein 3 OS=Homo sapiens OX=9606 GN=RAB11FIP3 PE=1 SV=1	0.494806	0.36619	0.00204498	1.04495	1.02854	1.38896
O75157	O75157	8	8	5	TSC22D2	sp|O75157|T22D2_HUMAN TSC22 domain family protein 2 OS=Homo sapiens OX=9606 GN=TSC22D2 PE=1 SV=3	0.408114	0.183062	0.0488409	0.945131	0.898869	1.24911
O75164	O75164	17	17	17	KDM4A	sp|O75164|KDM4A_HUMAN Lysine-specific demethylase 4A OS=Homo sapiens OX=9606 GN=KDM4A PE=1 SV=2	0.05379	0.532372	0.00507125	1.10401	1.01928	1.33144
O75165	O75165	65	65	65	DNAJC13	sp|O75165|DJC13_HUMAN DnaJ homolog subfamily C member 13 OS=Homo sapiens OX=9606 GN=DNAJC13 PE=1 SV=5	0.632387	0.525805	0.000721696	1.02071	1.01119	1.15089
O75167	O75167	6	6	6	PHACTR2	sp|O75167|PHAR2_HUMAN Phosphatase and actin regulator 2 OS=Homo sapiens OX=9606 GN=PHACTR2 PE=1 SV=2	0.00279392	0.357521	0.823056	0.908222	1.12472	0.993445
O75170	O75170	35	35	35	PPP6R2	sp|O75170|PP6R2_HUMAN Serine/threonine-protein phosphatase 6 regulatory subunit 2 OS=Homo sapiens OX=9606 GN=PPP6R2 PE=1 SV=2	0.0179239	0.0217886	0.163249	1.21909	1.10031	0.95565
O75175	O75175	13	13	13	CNOT3	sp|O75175|CNOT3_HUMAN CCR4-NOT transcription complex subunit 3 OS=Homo sapiens OX=9606 GN=CNOT3 PE=1 SV=1	0.0278474	0.0211375	0.0212238	0.897096	0.880269	0.895557
O75177	O75177	5	5	5	SS18L1	sp|O75177|CREST_HUMAN Calcium-responsive transactivator OS=Homo sapiens OX=9606 GN=SS18L1 PE=1 SV=2	0.464155	0.824069	0.755113	1.09412	0.976506	1.01963
O75179	O75179	45	29	29	ANKRD17	sp|O75179|ANR17_HUMAN Ankyrin repeat domain-containing protein 17 OS=Homo sapiens OX=9606 GN=ANKRD17 PE=1 SV=3	0.0900905	0.257946	0.03598	0.951695	0.980212	0.797632
O75182	O75182	12	12	12	SIN3B	sp|O75182|SIN3B_HUMAN Paired amphipathic helix protein Sin3b OS=Homo sapiens OX=9606 GN=SIN3B PE=1 SV=2	0.443422	0.993762	0.0691115	0.964448	0.999848	1.0416
O75190;Q8WWF6;Q8NHS0;Q7Z6W7	O75190	9;3;3;2	9;3;3;2	8;3;2;2	DNAJB6	sp|O75190|DNJB6_HUMAN DnaJ homolog subfamily B member 6 OS=Homo sapiens OX=9606 GN=DNAJB6 PE=1 SV=2	0.204817	0.457725	0.0176836	0.961438	1.01329	0.851829
O75191	O75191	19	19	19	XYLB	sp|O75191|XYLB_HUMAN Xylulose kinase OS=Homo sapiens OX=9606 GN=XYLB PE=1 SV=3	0.776166	0.00237868	0.0595772	0.993896	0.952185	1.14174
O75192	O75192	2	2	2	PEX11A	sp|O75192|PX11A_HUMAN Peroxisomal membrane protein 11A OS=Homo sapiens OX=9606 GN=PEX11A PE=1 SV=1	0.0109132	0.0100777	0.0130112	0.792342	0.873976	1.6865
O75197	O75197	8	7	7	LRP5	sp|O75197|LRP5_HUMAN Low-density lipoprotein receptor-related protein 5 OS=Homo sapiens OX=9606 GN=LRP5 PE=1 SV=2	0.895843	0.77822	0.222782	1.00503	1.028	0.848497
O75204	O75204	3	3	3	TMEM127	sp|O75204|TM127_HUMAN Transmembrane protein 127 OS=Homo sapiens OX=9606 GN=TMEM127 PE=1 SV=1	0.0235616	0.725393	0.970599	1.37507	1.04552	1.0025
O75208	O75208	10	10	10	COQ9	sp|O75208|COQ9_HUMAN Ubiquinone biosynthesis protein COQ9, mitochondrial OS=Homo sapiens OX=9606 GN=COQ9 PE=1 SV=1	0.257286	0.25218	0.000242836	0.978354	0.970943	1.2618
O75223	O75223	11	11	11	GGCT	sp|O75223|GGCT_HUMAN Gamma-glutamylcyclotransferase OS=Homo sapiens OX=9606 GN=GGCT PE=1 SV=1	0.165325	0.549069	0.0469699	0.965567	1.01828	1.04666
O75251	O75251	5	5	5	NDUFS7	sp|O75251|NDUS7_HUMAN NADH dehydrogenase [ubiquinone] iron-sulfur protein 7, mitochondrial OS=Homo sapiens OX=9606 GN=NDUFS7 PE=1 SV=3	0.224196	0.727609	0.181836	1.08117	1.01795	1.09274
O75264	O75264	3	3	3	SMIM24	sp|O75264|SIM24_HUMAN Small integral membrane protein 24 OS=Homo sapiens OX=9606 GN=SMIM24 PE=2 SV=2	0.131007	0.0822963	0.0073943	0.855831	0.684791	1.62378
O75298	O75298	2	2	2	RTN2	sp|O75298|RTN2_HUMAN Reticulon-2 OS=Homo sapiens OX=9606 GN=RTN2 PE=1 SV=1	0.848404	0.986315	0.0016344	0.9865	1.00114	1.28135
O75306	O75306	19	19	19	NDUFS2	sp|O75306|NDUS2_HUMAN NADH dehydrogenase [ubiquinone] iron-sulfur protein 2, mitochondrial OS=Homo sapiens OX=9606 GN=NDUFS2 PE=1 SV=2	0.643815	0.975066	0.136559	1.01321	1.00177	1.06301
O75309	O75309	5	5	5	CDH16	sp|O75309|CAD16_HUMAN Cadherin-16 OS=Homo sapiens OX=9606 GN=CDH16 PE=1 SV=1	0.285714	0.550566	0.0246683	1.1477	0.903042	1.54759
O75312	O75312	17	17	17	ZPR1	sp|O75312|ZPR1_HUMAN Zinc finger protein ZPR1 OS=Homo sapiens OX=9606 GN=ZPR1 PE=1 SV=1	0.799792	0.175248	0.0408656	0.993154	0.958883	0.906898
O75319	O75319	15	15	15	DUSP11	sp|O75319|DUS11_HUMAN RNA/RNP complex-1-interacting phosphatase OS=Homo sapiens OX=9606 GN=DUSP11 PE=1 SV=2	0.161021	0.200069	0.304749	1.11992	1.10574	1.07491
O75323	O75323	9	8	8	GBAS	sp|O75323|NIPS2_HUMAN Protein NipSnap homolog 2 OS=Homo sapiens OX=9606 GN=NIPSNAP2 PE=1 SV=1	0.513391	0.450953	0.0379421	1.0349	1.04606	1.32963
O75326	O75326	12	12	12	SEMA7A	sp|O75326|SEM7A_HUMAN Semaphorin-7A OS=Homo sapiens OX=9606 GN=SEMA7A PE=1 SV=1	0.0147992	0.685739	0.0227591	1.25092	1.05395	0.695766
O75330;O75916	O75330	25;1	25;1	24;1	HMMR	sp|O75330|HMMR_HUMAN Hyaluronan mediated motility receptor OS=Homo sapiens OX=9606 GN=HMMR PE=1 SV=2	0.0115847	0.55848	0.0786966	0.877127	0.978383	0.789102
O75340	O75340	10	10	10	PDCD6	sp|O75340|PDCD6_HUMAN Programmed cell death protein 6 OS=Homo sapiens OX=9606 GN=PDCD6 PE=1 SV=1	0.021175	0.069193	0.00183469	1.0674	1.06033	1.1631
O75347	O75347	11	11	11	TBCA	sp|O75347|TBCA_HUMAN Tubulin-specific chaperone A OS=Homo sapiens OX=9606 GN=TBCA PE=1 SV=3	0.0875335	0.0459907	0.243805	0.942761	0.912989	0.96729
O75348;O95670	O75348	5;1	5;1	5;1	ATP6V1G1	sp|O75348|VATG1_HUMAN V-type proton ATPase subunit G 1 OS=Homo sapiens OX=9606 GN=ATP6V1G1 PE=1 SV=3	0.383688	0.0353554	0.109714	1.04459	0.955847	1.08397
O75351	O75351	22	16	16	VPS4B	sp|O75351|VPS4B_HUMAN Vacuolar protein sorting-associated protein 4B OS=Homo sapiens OX=9606 GN=VPS4B PE=1 SV=2	0.0575509	0.104198	0.000466508	1.07539	1.05538	1.08703
O75352	O75352	5	5	5	MPDU1	sp|O75352|MPU1_HUMAN Mannose-P-dolichol utilization defect 1 protein OS=Homo sapiens OX=9606 GN=MPDU1 PE=1 SV=2	0.115637	0.226601	0.0270499	0.67145	0.885597	1.12397
O75354	O75354	6	6	6	ENTPD6	sp|O75354|ENTP6_HUMAN Ectonucleoside triphosphate diphosphohydrolase 6 OS=Homo sapiens OX=9606 GN=ENTPD6 PE=1 SV=3	0.354626	0.128093	0.0144804	1.0549	1.0597	1.12011
O75356	O75356	9	9	9	ENTPD5	sp|O75356|ENTP5_HUMAN Nucleoside diphosphate phosphatase ENTPD5 OS=Homo sapiens OX=9606 GN=ENTPD5 PE=1 SV=1	0.0887171	0.320688	0.00141106	1.13138	1.0373	1.2059
O75362;O15090	O75362	21;1	20;0	20;0	ZNF217	sp|O75362|ZN217_HUMAN Zinc finger protein 217 OS=Homo sapiens OX=9606 GN=ZNF217 PE=1 SV=1	0.0379586	0.0687679	0.0545885	0.823417	0.94146	0.664307
O75367	O75367	18	16	16	H2AFY	sp|O75367|H2AY_HUMAN Core histone macro-H2A.1 OS=Homo sapiens OX=9606 GN=MACROH2A1 PE=1 SV=5	0.826783	0.626008	0.559633	1.01639	0.963974	0.957792
O75368	O75368	9	9	9	SH3BGRL	sp|O75368|SH3L1_HUMAN Adapter SH3BGRL OS=Homo sapiens OX=9606 GN=SH3BGRL PE=1 SV=1	0.0996826	0.00218383	0.00100262	0.844585	0.911872	1.24133
O75369	O75369	141	141	125	FLNB	sp|O75369|FLNB_HUMAN Filamin-B OS=Homo sapiens OX=9606 GN=FLNB PE=1 SV=2	0.038711	0.00597485	0.0215066	0.891313	0.867152	1.4612
O75376;Q9H4R4	O75376	46;1	46;1	44;1	NCOR1	sp|O75376|NCOR1_HUMAN Nuclear receptor corepressor 1 OS=Homo sapiens OX=9606 GN=NCOR1 PE=1 SV=2	0.707444	0.983184	0.459432	0.987093	0.999395	0.972338
O75380	O75380	5	5	5	NDUFS6	sp|O75380|NDUS6_HUMAN NADH dehydrogenase [ubiquinone] iron-sulfur protein 6, mitochondrial OS=Homo sapiens OX=9606 GN=NDUFS6 PE=1 SV=1	0.237427	0.424399	0.130802	1.022	1.00434	1.04429
O75381	O75381	8	8	8	PEX14	sp|O75381|PEX14_HUMAN Peroxisomal membrane protein PEX14 OS=Homo sapiens OX=9606 GN=PEX14 PE=1 SV=1	0.156437	0.266059	0.881202	0.905472	0.941235	1.00542
O75382	O75382	5	5	3	TRIM3	sp|O75382|TRIM3_HUMAN Tripartite motif-containing protein 3 OS=Homo sapiens OX=9606 GN=TRIM3 PE=1 SV=2	0.0960035	0.388496	0.0387504	1.15377	1.10183	1.23389
O75387	O75387	5	5	5	SLC43A1	sp|O75387|LAT3_HUMAN Large neutral amino acids transporter small subunit 3 OS=Homo sapiens OX=9606 GN=SLC43A1 PE=1 SV=1	0.241564	0.0458209	0.547622	1.11115	1.18329	1.05886
O75390	O75390	18	18	18	CS	sp|O75390|CISY_HUMAN Citrate synthase, mitochondrial OS=Homo sapiens OX=9606 GN=CS PE=1 SV=2	0.0188867	0.010874	0.0258774	0.881073	0.851384	0.884561
O75391	O75391	13	13	13	SPAG7	sp|O75391|SPAG7_HUMAN Sperm-associated antigen 7 OS=Homo sapiens OX=9606 GN=SPAG7 PE=1 SV=2	0.0224288	0.0622948	0.0792385	0.915744	0.889723	1.12461
O75394	O75394	2	2	2	MRPL33	sp|O75394|RM33_HUMAN Large ribosomal subunit protein bL33m OS=Homo sapiens OX=9606 GN=MRPL33 PE=1 SV=1	0.133019	0.111579	0.133895	1.25147	1.28507	1.24737
O75396	O75396	17	17	17	SEC22B	sp|O75396|SC22B_HUMAN Vesicle-trafficking protein SEC22b OS=Homo sapiens OX=9606 GN=SEC22B PE=1 SV=5	0.17898	0.0399155	0.0242249	0.807395	0.879074	1.14978
O75398	O75398	1	1	1	DEAF1	sp|O75398|DEAF1_HUMAN Deformed epidermal autoregulatory factor 1 homolog OS=Homo sapiens OX=9606 GN=DEAF1 PE=1 SV=1	0.0708976	0.485824	0.0139716	0.757601	0.888606	0.599298
O75400;Q6NWY9	O75400	32;2	32;2	32;2	PRPF40A	sp|O75400|PR40A_HUMAN Pre-mRNA-processing factor 40 homolog A OS=Homo sapiens OX=9606 GN=PRPF40A PE=1 SV=2	0.76295	0.693193	0.573097	1.00899	1.02545	0.980517
O75410	O75410	33	30	30	TACC1	sp|O75410|TACC1_HUMAN Transforming acidic coiled-coil-containing protein 1 OS=Homo sapiens OX=9606 GN=TACC1 PE=1 SV=2	0.020792	0.030285	0.0225853	1.11629	1.1042	0.849204
O75414	O75414	6	6	6	NME6	sp|O75414|NDK6_HUMAN Nucleoside diphosphate kinase 6 OS=Homo sapiens OX=9606 GN=NME6 PE=1 SV=3	0.370683	0.420961	0.111896	0.95298	0.952114	1.11406
O75419	O75419	3	3	3	CDC45	sp|O75419|CDC45_HUMAN Cell division control protein 45 homolog OS=Homo sapiens OX=9606 GN=CDC45 PE=1 SV=1	0.244787	0.325234	0.00838523	0.974835	1.05016	0.831618
O75420	O75420	10	10	10	GIGYF1	sp|O75420|GGYF1_HUMAN GRB10-interacting GYF protein 1 OS=Homo sapiens OX=9606 GN=GIGYF1 PE=1 SV=2	0.795003	0.692218	0.161846	1.01915	1.0195	0.862624
O75427	O75427	19	19	19	LRCH4	sp|O75427|LRCH4_HUMAN Leucine-rich repeat and calponin homology domain-containing protein 4 OS=Homo sapiens OX=9606 GN=LRCH4 PE=1 SV=2	0.15089	0.382017	0.0185561	1.04355	1.02639	1.11178
O75431	O75431	8	8	8	MTX2	sp|O75431|MTX2_HUMAN Metaxin-2 OS=Homo sapiens OX=9606 GN=MTX2 PE=1 SV=1	0.527073	0.678293	0.225556	1.02356	0.985977	1.05086
O75436	O75436	21	21	20	VPS26A	sp|O75436|VP26A_HUMAN Vacuolar protein sorting-associated protein 26A OS=Homo sapiens OX=9606 GN=VPS26A PE=1 SV=2	0.531634	0.319836	0.428737	0.974992	0.957862	0.967932
O75438	O75438	4	4	4	NDUFB1	sp|O75438|NDUB1_HUMAN NADH dehydrogenase [ubiquinone] 1 beta subcomplex subunit 1 OS=Homo sapiens OX=9606 GN=NDUFB1 PE=1 SV=1	0.298784	0.115917	0.00126486	1.14202	1.08173	1.33867
O75439	O75439	21	21	20	PMPCB	sp|O75439|MPPB_HUMAN Mitochondrial-processing peptidase subunit beta OS=Homo sapiens OX=9606 GN=PMPCB PE=1 SV=2	0.012113	0.184456	0.0592391	1.06483	1.01771	1.08973
O75446	O75446	6	6	6	SAP30	sp|O75446|SAP30_HUMAN Histone deacetylase complex subunit SAP30 OS=Homo sapiens OX=9606 GN=SAP30 PE=1 SV=1	0.786007	0.543036	0.398318	0.967405	1.0562	0.93698
O75448	O75448	18	18	18	MED24	sp|O75448|MED24_HUMAN Mediator of RNA polymerase II transcription subunit 24 OS=Homo sapiens OX=9606 GN=MED24 PE=1 SV=1	0.352806	0.155218	0.289614	0.956931	0.95046	0.952861
O75449	O75449	12	12	10	KATNA1	sp|O75449|KTNA1_HUMAN Katanin p60 ATPase-containing subunit A1 OS=Homo sapiens OX=9606 GN=KATNA1 PE=1 SV=1	0.117139	0.151275	0.56284	1.08826	1.05904	0.972671
O75461	O75461	3	3	3	E2F6	sp|O75461|E2F6_HUMAN Transcription factor E2F6 OS=Homo sapiens OX=9606 GN=E2F6 PE=1 SV=1	0.945197	0.233201	0.856851	1.00155	1.10094	1.00908
O75462	O75462	5	5	5	CRLF1	sp|O75462|CRLF1_HUMAN Cytokine receptor-like factor 1 OS=Homo sapiens OX=9606 GN=CRLF1 PE=1 SV=1	0.0841979	0.00192158	0.00843497	1.31772	1.40068	0.675151
O75473	O75473	4	4	4	LGR5	sp|O75473|LGR5_HUMAN Leucine-rich repeat-containing G-protein coupled receptor 5 OS=Homo sapiens OX=9606 GN=LGR5 PE=1 SV=1	0.187044	0.0574287	0.25204	1.28554	1.24139	1.17289
O75475;Q9Y3E1	O75475	25;1	25;1	24;0	PSIP1	sp|O75475|PSIP1_HUMAN PC4 and SFRS1-interacting protein OS=Homo sapiens OX=9606 GN=PSIP1 PE=1 SV=1	0.00605878	0.215235	0.00337806	0.79099	0.948651	0.783094
O75477	O75477	20	20	17	ERLIN1	sp|O75477|ERLN1_HUMAN Erlin-1 OS=Homo sapiens OX=9606 GN=ERLIN1 PE=1 SV=2	0.113772	0.0342474	0.0118895	0.767761	0.87936	1.19759
O75478	O75478	2	2	2	TADA2A	sp|O75478|TAD2A_HUMAN Transcriptional adapter 2-alpha OS=Homo sapiens OX=9606 GN=TADA2A PE=1 SV=3	0.304907	0.196004	0.0845537	1.03747	0.967278	1.09176
O75489	O75489	15	15	15	NDUFS3	sp|O75489|NDUS3_HUMAN NADH dehydrogenase [ubiquinone] iron-sulfur protein 3, mitochondrial OS=Homo sapiens OX=9606 GN=NDUFS3 PE=1 SV=1	0.0198917	0.379235	0.00526431	1.04813	1.05399	1.15377
O75494;Q8WXF0	O75494	7;2	7;2	7;2	SRSF10	sp|O75494|SRS10_HUMAN Serine/arginine-rich splicing factor 10 OS=Homo sapiens OX=9606 GN=SRSF10 PE=1 SV=1	0.290745	0.221275	0.39	1.16977	1.2165	1.12382
O75496	O75496	8	8	8	GMNN	sp|O75496|GEMI_HUMAN Geminin OS=Homo sapiens OX=9606 GN=GMNN PE=1 SV=1	0.000102277	0.00193245	0.0419125	0.688051	0.873747	0.675706
O75503	O75503	6	6	6	CLN5	sp|O75503|CLN5_HUMAN Ceroid-lipofuscinosis neuronal protein 5 OS=Homo sapiens OX=9606 GN=CLN5 PE=1 SV=2	0.331891	0.28462	0.0111994	1.10045	1.14146	1.28367
O75506	O75506	5	5	5	HSBP1	sp|O75506|HSBP1_HUMAN Heat shock factor-binding protein 1 OS=Homo sapiens OX=9606 GN=HSBP1 PE=1 SV=1	0.0502191	0.23141	0.864989	0.881682	0.920034	1.00538
O75509	O75509	13	13	13	TNFRSF21	sp|O75509|TNR21_HUMAN Tumor necrosis factor receptor superfamily member 21 OS=Homo sapiens OX=9606 GN=TNFRSF21 PE=1 SV=1	0.00852574	0.466905	0.0142907	1.52611	1.15108	0.665809
O75521	O75521	22	22	22	ECI2	sp|O75521|ECI2_HUMAN Enoyl-CoA delta isomerase 2 OS=Homo sapiens OX=9606 GN=ECI2 PE=1 SV=4	0.0542356	0.0816339	0.00397361	1.17351	1.1541	1.66789
O75525	O75525	8	7	7	KHDRBS3	sp|O75525|KHDR3_HUMAN KH domain-containing, RNA-binding, signal transduction-associated protein 3 OS=Homo sapiens OX=9606 GN=KHDRBS3 PE=1 SV=1	0.154443	0.931337	0.002645	1.04623	0.996799	1.24047
O75528	O75528	9	9	9	TADA3	sp|O75528|TADA3_HUMAN Transcriptional adapter 3 OS=Homo sapiens OX=9606 GN=TADA3 PE=1 SV=1	0.584219	0.327945	0.991984	1.03487	1.07331	0.997642
O75529	O75529	10	10	10	TAF5L	sp|O75529|TAF5L_HUMAN TAF5-like RNA polymerase II p300/CBP-associated factor-associated factor 65 kDa subunit 5L OS=Homo sapiens OX=9606 GN=TAF5L PE=1 SV=1	0.25848	0.289277	0.465999	0.906093	0.911918	0.935449
O75530	O75530	16	16	16	EED	sp|O75530|EED_HUMAN Polycomb protein EED OS=Homo sapiens OX=9606 GN=EED PE=1 SV=2	0.104568	0.0522067	0.303123	0.940465	1.03313	0.958451
O75531	O75531	9	9	9	BANF1	sp|O75531|BAF_HUMAN Barrier-to-autointegration factor OS=Homo sapiens OX=9606 GN=BANF1 PE=1 SV=1	0.024528	0.351769	0.409585	1.22988	1.12122	1.07038
O75533	O75533	67	67	67	SF3B1	sp|O75533|SF3B1_HUMAN Splicing factor 3B subunit 1 OS=Homo sapiens OX=9606 GN=SF3B1 PE=1 SV=3	0.326462	0.470687	0.0161108	0.979832	0.984092	0.949582
O75534	O75534	44	44	44	CSDE1	sp|O75534|CSDE1_HUMAN Cold shock domain-containing protein E1 OS=Homo sapiens OX=9606 GN=CSDE1 PE=1 SV=2	0.271363	0.241975	0.00506869	0.951422	0.946773	0.69797
O75554	O75554	10	10	10	WBP4	sp|O75554|WBP4_HUMAN WW domain-binding protein 4 OS=Homo sapiens OX=9606 GN=WBP4 PE=1 SV=1	0.429968	0.887865	0.646148	1.04348	1.00693	0.974789
O75564	O75564	4	4	4	JRK	sp|O75564|JERKY_HUMAN Jerky protein homolog OS=Homo sapiens OX=9606 GN=JRK PE=1 SV=3	0.530262	0.692102	0.55502	0.940053	0.954811	1.06084
O75569	O75569	10	10	10	PRKRA	sp|O75569|PRKRA_HUMAN Interferon-inducible double-stranded RNA-dependent protein kinase activator A OS=Homo sapiens OX=9606 GN=PRKRA PE=1 SV=1	0.239744	0.203702	0.180596	0.697091	0.674211	0.647754
O75570	O75570	8	8	8	MTRF1	sp|O75570|RF1M_HUMAN Peptide chain release factor 1, mitochondrial OS=Homo sapiens OX=9606 GN=MTRF1 PE=1 SV=2	0.188318	0.0755146	0.0187278	1.11289	1.05313	1.28399
O75575	O75575	6	6	6	CRCP	sp|O75575|RPC9_HUMAN DNA-directed RNA polymerase III subunit RPC9 OS=Homo sapiens OX=9606 GN=CRCP PE=1 SV=1	0.759191	0.475598	0.0135632	1.0291	1.06303	0.780468
O75581	O75581	8	8	7	LRP6	sp|O75581|LRP6_HUMAN Low-density lipoprotein receptor-related protein 6 OS=Homo sapiens OX=9606 GN=LRP6 PE=1 SV=2	0.849337	0.233656	0.0416063	0.982178	1.04332	0.566349
O75582	O75582	4	2	2	RPS6KA5	sp|O75582|KS6A5_HUMAN Ribosomal protein S6 kinase alpha-5 OS=Homo sapiens OX=9606 GN=RPS6KA5 PE=1 SV=1	0.189702	0.554121	0.406393	0.838298	0.912393	0.896225
O75586	O75586	8	8	8	MED6	sp|O75586|MED6_HUMAN Mediator of RNA polymerase II transcription subunit 6 OS=Homo sapiens OX=9606 GN=MED6 PE=1 SV=2	0.108308	0.805383	0.830798	0.93546	0.987538	0.99328
O75592	O75592	35	35	35	MYCBP2	sp|O75592|MYCB2_HUMAN E3 ubiquitin-protein ligase MYCBP2 OS=Homo sapiens OX=9606 GN=MYCBP2 PE=1 SV=4	0.0375973	0.0212888	0.130553	1.04294	1.0359	0.970987
O75600	O75600	11	11	11	GCAT	sp|O75600|KBL_HUMAN 2-amino-3-ketobutyrate coenzyme A ligase, mitochondrial OS=Homo sapiens OX=9606 GN=GCAT PE=1 SV=1	0.107077	0.189557	0.0083578	1.11554	1.07691	1.34584
O75607	O75607	6	6	6	NPM3	sp|O75607|NPM3_HUMAN Nucleoplasmin-3 OS=Homo sapiens OX=9606 GN=NPM3 PE=1 SV=3	0.0588205	0.162802	0.0112985	1.2249	1.16107	0.877445
O75608	O75608	9	9	9	LYPLA1	sp|O75608|LYPA1_HUMAN Acyl-protein thioesterase 1 OS=Homo sapiens OX=9606 GN=LYPLA1 PE=1 SV=1	0.0469527	0.0725765	0.0897659	1.38803	1.32014	1.27127
O75616	O75616	16	16	16	ERAL1	sp|O75616|ERAL1_HUMAN GTPase Era, mitochondrial OS=Homo sapiens OX=9606 GN=ERAL1 PE=1 SV=2	0.0282981	0.0154504	0.00547731	1.12515	1.1083	1.11859
O75629	O75629	3	3	3	CREG1	sp|O75629|CREG1_HUMAN Protein CREG1 OS=Homo sapiens OX=9606 GN=CREG1 PE=1 SV=1	0.216839	0.167043	0.00529302	1.14043	1.16752	1.32109
O75635	O75635	1	1	1	SERPINB7	sp|O75635|SPB7_HUMAN Serpin B7 OS=Homo sapiens OX=9606 GN=SERPINB7 PE=1 SV=1	0.101772	0.0671094	0.147557	0.662624	0.617292	0.595565
O75643	O75643	113	113	112	SNRNP200	sp|O75643|U520_HUMAN U5 small nuclear ribonucleoprotein 200 kDa helicase OS=Homo sapiens OX=9606 GN=SNRNP200 PE=1 SV=2	0.0821623	0.265911	0.00598699	0.953475	0.976163	0.891909
O75648	O75648	16	16	16	TRMU	sp|O75648|MTU1_HUMAN Mitochondrial tRNA-specific 2-thiouridylase 1 OS=Homo sapiens OX=9606 GN=TRMU PE=1 SV=2	0.87938	0.44075	0.678467	1.00425	0.972098	0.983574
O75663	O75663	12	12	12	TIPRL	sp|O75663|TIPRL_HUMAN TIP41-like protein OS=Homo sapiens OX=9606 GN=TIPRL PE=1 SV=2	0.182552	0.23923	0.239403	0.972613	0.939769	0.963854
O75665	O75665	20	20	20	OFD1	sp|O75665|OFD1_HUMAN Centriole and centriolar satellite protein OFD1 OS=Homo sapiens OX=9606 GN=OFD1 PE=1 SV=1	0.0638155	0.869827	0.0124674	0.958558	0.996014	0.905203
O75674	O75674	10	10	10	TOM1L1	sp|O75674|TM1L1_HUMAN TOM1-like protein 1 OS=Homo sapiens OX=9606 GN=TOM1L1 PE=1 SV=2	0.00689584	0.163733	0.663483	1.1044	1.03091	0.988905
O75676	O75676	10	10	8	RPS6KA4	sp|O75676|KS6A4_HUMAN Ribosomal protein S6 kinase alpha-4 OS=Homo sapiens OX=9606 GN=RPS6KA4 PE=1 SV=1	0.574122	0.200285	0.196759	0.968913	1.04467	0.964857
O75683	O75683	16	16	16	SURF6	sp|O75683|SURF6_HUMAN Surfeit locus protein 6 OS=Homo sapiens OX=9606 GN=SURF6 PE=1 SV=3	0.245826	0.283066	0.315774	0.950545	0.984116	0.89476
O75688	O75688	17	17	15	PPM1B	sp|O75688|PPM1B_HUMAN Protein phosphatase 1B OS=Homo sapiens OX=9606 GN=PPM1B PE=1 SV=1	0.314297	0.822568	0.0805011	1.02693	0.996826	1.03694
O75689;Q9NPF8	O75689	7;1	7;1	7;1	ADAP1	sp|O75689|ADAP1_HUMAN Arf-GAP with dual PH domain-containing protein 1 OS=Homo sapiens OX=9606 GN=ADAP1 PE=1 SV=2	0.309851	0.160989	0.0133415	1.08024	1.04982	1.16177
O75691	O75691	66	66	66	UTP20	sp|O75691|UTP20_HUMAN Small subunit processome component 20 homolog OS=Homo sapiens OX=9606 GN=UTP20 PE=1 SV=3	0.561015	0.119221	0.000780284	0.983593	0.969249	0.775952
O75694	O75694	43	43	43	NUP155	sp|O75694|NU155_HUMAN Nuclear pore complex protein Nup155 OS=Homo sapiens OX=9606 GN=NUP155 PE=1 SV=1	0.244791	0.861082	0.115915	0.953771	0.992687	0.968464
O75695	O75695	9	9	9	RP2	sp|O75695|XRP2_HUMAN Protein XRP2 OS=Homo sapiens OX=9606 GN=RP2 PE=1 SV=4	0.249034	0.423407	0.110495	0.871026	0.949317	1.0703
O75716	O75716	2	2	2	STK16	sp|O75716|STK16_HUMAN Serine/threonine-protein kinase 16 OS=Homo sapiens OX=9606 GN=STK16 PE=1 SV=4	0.196838	0.123466	0.0653157	0.87104	0.932231	0.907524
O75717	O75717	30	30	30	WDHD1	sp|O75717|WDHD1_HUMAN WD repeat and HMG-box DNA-binding protein 1 OS=Homo sapiens OX=9606 GN=WDHD1 PE=1 SV=1	0.00528161	0.022207	0.000969965	0.824433	0.940703	0.810759
O75718	O75718	16	16	16	CRTAP	sp|O75718|CRTAP_HUMAN Cartilage-associated protein OS=Homo sapiens OX=9606 GN=CRTAP PE=1 SV=1	0.638146	0.995305	0.00386015	0.986174	1.00002	1.16575
O75746	O75746	20	11	11	SLC25A12	sp|O75746|S2512_HUMAN Electrogenic aspartate/glutamate antiporter SLC25A12, mitochondrial OS=Homo sapiens OX=9606 GN=SLC25A12 PE=1 SV=2	0.181544	0.535582	0.000561601	1.04863	1.04613	1.2083
O75751	O75751	5	5	5	SLC22A3	sp|O75751|S22A3_HUMAN Solute carrier family 22 member 3 OS=Homo sapiens OX=9606 GN=SLC22A3 PE=1 SV=1	0.341964	0.223118	0.0466801	0.919751	0.937166	1.39844
O75764	O75764	17	17	17	TCEA3	sp|O75764|TCEA3_HUMAN Transcription elongation factor A protein 3 OS=Homo sapiens OX=9606 GN=TCEA3 PE=1 SV=2	0.000393421	0.224047	0.0486982	0.852937	0.883911	1.26362
O75781	O75781	11	11	11	PALM	sp|O75781|PALM_HUMAN Paralemmin-1 OS=Homo sapiens OX=9606 GN=PALM PE=1 SV=2	0.0779387	0.0909053	0.034308	0.701946	0.840457	1.62968
O75787	O75787	10	10	10	ATP6AP2	sp|O75787|RENR_HUMAN Renin receptor OS=Homo sapiens OX=9606 GN=ATP6AP2 PE=1 SV=2	0.336214	0.846554	0.18909	1.04128	1.00553	1.06655
O75792	O75792	10	10	10	RNASEH2A	sp|O75792|RNH2A_HUMAN Ribonuclease H2 subunit A OS=Homo sapiens OX=9606 GN=RNASEH2A PE=1 SV=2	0.23268	0.211332	0.964088	1.12474	1.13148	0.99137
O75794	O75794	9	9	9	CDC123	sp|O75794|CD123_HUMAN Cell division cycle protein 123 homolog OS=Homo sapiens OX=9606 GN=CDC123 PE=1 SV=1	0.960087	0.267234	0.015678	0.998941	1.00874	0.761344
O75795;P54855	O75795;P54855	5;3	2;2	2;2	UGT2B17;UGT2B15	sp|O75795|UDB17_HUMAN UDP-glucuronosyltransferase 2B17 OS=Homo sapiens OX=9606 GN=UGT2B17 PE=1 SV=1;sp|P54855|UDB15_HUMAN UDP-glucuronosyltransferase 2B15 OS=Homo sapiens OX=9606 GN=UGT2B15 PE=1 SV=3	0.34567	0.296878	0.960101	0.913192	0.933481	0.999157
O75808	O75808	10	10	10	CAPN15	sp|O75808|CAN15_HUMAN Calpain-15 OS=Homo sapiens OX=9606 GN=CAPN15 PE=1 SV=1	0.0949687	0.485329	0.0187492	1.03063	1.0143	1.06487
O75817	O75817	3	3	3	POP7	sp|O75817|POP7_HUMAN Ribonuclease P protein subunit p20 OS=Homo sapiens OX=9606 GN=POP7 PE=1 SV=2	0.839611	0.697514	0.0336434	0.993152	1.01319	0.868744
O75818	O75818	13	13	13	RPP40	sp|O75818|RPP40_HUMAN Ribonuclease P protein subunit p40 OS=Homo sapiens OX=9606 GN=RPP40 PE=1 SV=3	0.0187235	0.635778	0.000587674	0.941064	0.994424	0.783261
O75820	O75820	12	12	11	ZNF189	sp|O75820|ZN189_HUMAN Zinc finger protein 189 OS=Homo sapiens OX=9606 GN=ZNF189 PE=1 SV=2	0.00556313	0.0456965	0.0489643	0.715041	0.826974	1.15689
O75821	O75821	22	22	22	EIF3G	sp|O75821|EIF3G_HUMAN Eukaryotic translation initiation factor 3 subunit G OS=Homo sapiens OX=9606 GN=EIF3G PE=1 SV=2	0.140675	0.171806	0.018778	1.03669	1.02379	0.781152
O75822	O75822	24	24	24	EIF3J	sp|O75822|EIF3J_HUMAN Eukaryotic translation initiation factor 3 subunit J OS=Homo sapiens OX=9606 GN=EIF3J PE=1 SV=2	0.0924577	0.597576	0.0336313	1.14691	1.03377	0.769599
O75828	O75828	3	1	1	CBR3	sp|O75828|CBR3_HUMAN Carbonyl reductase [NADPH] 3 OS=Homo sapiens OX=9606 GN=CBR3 PE=1 SV=3	0.0339025	0.0220435	0.0323377	1.2858	1.28481	1.29603
O75832	O75832	11	11	11	PSMD10	sp|O75832|PSD10_HUMAN 26S proteasome non-ATPase regulatory subunit 10 OS=Homo sapiens OX=9606 GN=PSMD10 PE=1 SV=1	0.269902	0.24816	0.00671521	1.0725	1.08123	1.57978
O75843	O75843	19	19	19	AP1G2	sp|O75843|AP1G2_HUMAN AP-1 complex subunit gamma-like 2 OS=Homo sapiens OX=9606 GN=AP1G2 PE=1 SV=1	0.605228	0.2799	0.101441	0.980873	0.969178	1.03449
O75844	O75844	14	14	14	ZMPSTE24	sp|O75844|FACE1_HUMAN CAAX prenyl protease 1 homolog OS=Homo sapiens OX=9606 GN=ZMPSTE24 PE=1 SV=2	0.399377	0.195236	0.0985215	0.865191	0.946023	0.902385
O75864	O75864	7	7	7	PPP1R37	sp|O75864|PPR37_HUMAN Protein phosphatase 1 regulatory subunit 37 OS=Homo sapiens OX=9606 GN=PPP1R37 PE=1 SV=4	0.284782	0.293837	0.0811019	0.915683	0.849054	1.24099
O75874	O75874	30	30	29	IDH1	sp|O75874|IDHC_HUMAN Isocitrate dehydrogenase [NADP] cytoplasmic OS=Homo sapiens OX=9606 GN=IDH1 PE=1 SV=2	0.199219	0.251511	0.0117313	1.09041	1.07586	1.50516
O75879	O75879	15	15	15	GATB	sp|O75879|GATB_HUMAN Glutamyl-tRNA(Gln) amidotransferase subunit B, mitochondrial OS=Homo sapiens OX=9606 GN=GATB PE=1 SV=1	0.211788	0.594061	0.115939	1.04137	1.01598	1.05911
O75880	O75880	8	8	8	SCO1	sp|O75880|SCO1_HUMAN Protein SCO1 homolog, mitochondrial OS=Homo sapiens OX=9606 GN=SCO1 PE=1 SV=1	0.412567	0.104755	0.0109672	0.977823	0.967186	1.13304
O75882	O75882	27	27	27	ATRN	sp|O75882|ATRN_HUMAN Attractin OS=Homo sapiens OX=9606 GN=ATRN PE=1 SV=2	0.469447	0.527287	0.00970041	1.03125	0.973741	1.28175
O75884	O75884	11	11	11	RBBP9	sp|O75884|RBBP9_HUMAN Serine hydrolase RBBP9 OS=Homo sapiens OX=9606 GN=RBBP9 PE=1 SV=2	0.082451	0.107049	0.00730329	0.91887	0.931839	1.27996
O75886	O75886	16	13	13	STAM2	sp|O75886|STAM2_HUMAN Signal transducing adapter molecule 2 OS=Homo sapiens OX=9606 GN=STAM2 PE=1 SV=1	0.0494901	0.231526	0.0154162	1.05243	1.02306	0.911178
O75891	O75891	52	52	45	ALDH1L1	sp|O75891|AL1L1_HUMAN Cytosolic 10-formyltetrahydrofolate dehydrogenase OS=Homo sapiens OX=9606 GN=ALDH1L1 PE=1 SV=2	0.4867	0.0135491	0.000267054	0.964782	0.891703	1.7256
O75896	O75896	2	2	2	TUSC2	sp|O75896|TUSC2_HUMAN Tumor suppressor candidate 2 OS=Homo sapiens OX=9606 GN=TUSC2 PE=1 SV=3	0.465108	0.540255	0.940088	0.919188	1.0405	1.00177
O75907	O75907	8	8	8	DGAT1	sp|O75907|DGAT1_HUMAN Diacylglycerol O-acyltransferase 1 OS=Homo sapiens OX=9606 GN=DGAT1 PE=1 SV=2	0.00500071	0.00970823	0.00467815	0.823322	0.871549	1.23346
O75908	O75908	6	6	6	SOAT2	sp|O75908|SOAT2_HUMAN Sterol O-acyltransferase 2 OS=Homo sapiens OX=9606 GN=SOAT2 PE=1 SV=1	0.68721	0.109065	0.76596	1.02437	1.15987	0.975815
O75909	O75909	15	15	15	CCNK	sp|O75909|CCNK_HUMAN Cyclin-K OS=Homo sapiens OX=9606 GN=CCNK PE=1 SV=2	0.932297	0.402937	0.79364	0.993918	0.953517	1.01108
O75911	O75911	8	8	8	DHRS3	sp|O75911|DHRS3_HUMAN Short-chain dehydrogenase/reductase 3 OS=Homo sapiens OX=9606 GN=DHRS3 PE=1 SV=2	0.28363	0.157817	0.0178035	1.02486	0.964297	0.886812
O75915	O75915	6	6	6	ARL6IP5	sp|O75915|PRAF3_HUMAN PRA1 family protein 3 OS=Homo sapiens OX=9606 GN=ARL6IP5 PE=1 SV=1	0.157775	0.0879314	0.0149516	0.808244	0.884369	1.26464
O75925	O75925	9	9	7	PIAS1	sp|O75925|PIAS1_HUMAN E3 SUMO-protein ligase PIAS1 OS=Homo sapiens OX=9606 GN=PIAS1 PE=1 SV=2	0.035703	0.0467803	0.706332	0.907946	0.888493	0.976908
O75934	O75934	14	14	14	BCAS2	sp|O75934|SPF27_HUMAN Pre-mRNA-splicing factor SPF27 OS=Homo sapiens OX=9606 GN=BCAS2 PE=1 SV=1	0.0992608	0.0478174	0.0566005	1.09604	1.10177	1.08952
O75935	O75935	11	11	11	DCTN3	sp|O75935|DCTN3_HUMAN Dynactin subunit 3 OS=Homo sapiens OX=9606 GN=DCTN3 PE=1 SV=1	0.355433	0.855937	0.0271822	1.05164	1.00336	1.13143
O75937	O75937	17	17	17	DNAJC8	sp|O75937|DNJC8_HUMAN DnaJ homolog subfamily C member 8 OS=Homo sapiens OX=9606 GN=DNAJC8 PE=1 SV=2	0.0139159	0.0568774	0.727741	0.924607	0.952868	1.00489
O75940	O75940	11	11	11	SMNDC1	sp|O75940|SPF30_HUMAN Survival of motor neuron-related-splicing factor 30 OS=Homo sapiens OX=9606 GN=SMNDC1 PE=1 SV=1	0.017532	0.166123	0.255593	1.04275	1.0569	0.963139
O75943	O75943	10	10	10	RAD17	sp|O75943|RAD17_HUMAN Cell cycle checkpoint protein RAD17 OS=Homo sapiens OX=9606 GN=RAD17 PE=1 SV=2	0.116134	0.203457	0.869899	1.01703	0.974817	1.00598
O75947	O75947	11	11	11	ATP5H	sp|O75947|ATP5H_HUMAN ATP synthase subunit d, mitochondrial OS=Homo sapiens OX=9606 GN=ATP5PD PE=1 SV=3	0.988811	0.411757	0.128951	0.992579	1.10954	1.27486
O75954	O75954	5	5	5	TSPAN9	sp|O75954|TSN9_HUMAN Tetraspanin-9 OS=Homo sapiens OX=9606 GN=TSPAN9 PE=1 SV=1	0.971807	0.880306	0.0165548	1.00938	0.98681	0.907057
O75955	O75955	22	22	22	FLOT1	sp|O75955|FLOT1_HUMAN Flotillin-1 OS=Homo sapiens OX=9606 GN=FLOT1 PE=1 SV=3	0.321766	0.703294	0.00442658	0.959002	1.00988	0.848933
O75962	O75962	32	32	30	TRIO	sp|O75962|TRIO_HUMAN Triple functional domain protein OS=Homo sapiens OX=9606 GN=TRIO PE=1 SV=2	0.194072	0.318965	0.798307	1.03098	1.02123	1.00528
O75964;Q7Z4Y8	O75964	8;1	8;1	8;1	ATP5L	sp|O75964|ATP5L_HUMAN ATP synthase subunit g, mitochondrial OS=Homo sapiens OX=9606 GN=ATP5MG PE=1 SV=3	0.52491	0.747681	0.183506	0.963419	0.981637	1.09711
O75970	O75970	14	14	13	MPDZ	sp|O75970|MPDZ_HUMAN Multiple PDZ domain protein OS=Homo sapiens OX=9606 GN=MPDZ PE=1 SV=2	0.871667	0.399205	0.0467331	1.00634	0.979698	0.92718
O75976	O75976	42	42	42	CPD	sp|O75976|CBPD_HUMAN Carboxypeptidase D OS=Homo sapiens OX=9606 GN=CPD PE=1 SV=2	0.0211519	0.0138123	0.000123776	1.04749	1.04311	0.786755
O76003	O76003	17	17	17	GLRX3	sp|O76003|GLRX3_HUMAN Glutaredoxin-3 OS=Homo sapiens OX=9606 GN=GLRX3 PE=1 SV=2	0.0617079	0.0926837	0.263707	1.33342	1.24364	0.88227
O76021	O76021	29	29	29	RSL1D1	sp|O76021|RL1D1_HUMAN Ribosomal L1 domain-containing protein 1 OS=Homo sapiens OX=9606 GN=RSL1D1 PE=1 SV=3	0.967827	0.477942	0.0377216	1.00192	0.927392	0.762771
O76024	O76024	23	23	23	WFS1	sp|O76024|WFS1_HUMAN Wolframin OS=Homo sapiens OX=9606 GN=WFS1 PE=1 SV=2	0.391303	0.85222	0.131989	0.905572	1.00522	0.934776
O76027	O76027	9	9	9	ANXA9	sp|O76027|ANXA9_HUMAN Annexin A9 OS=Homo sapiens OX=9606 GN=ANXA9 PE=1 SV=3	0.909759	0.22805	0.00148416	1.00384	0.942509	1.58269
O76031	O76031	27	27	27	CLPX	sp|O76031|CLPX_HUMAN ATP-dependent Clp protease ATP-binding subunit clpX-like, mitochondrial OS=Homo sapiens OX=9606 GN=CLPX PE=1 SV=2	0.0384136	0.831063	0.0514269	1.05562	1.00265	1.04896
O76054;Q9UDX4	O76054	9;1	9;1	9;1	SEC14L2	sp|O76054|S14L2_HUMAN SEC14-like protein 2 OS=Homo sapiens OX=9606 GN=SEC14L2 PE=1 SV=1	0.138963	0.771766	0.070886	1.0835	0.987429	1.12199
O76061	O76061	5	5	5	STC2	sp|O76061|STC2_HUMAN Stanniocalcin-2 OS=Homo sapiens OX=9606 GN=STC2 PE=1 SV=1	0.298215	0.179479	0.291788	1.16458	1.23623	0.703994
O76062	O76062	4	4	4	TM7SF2	sp|O76062|ERG24_HUMAN Delta(14)-sterol reductase TM7SF2 OS=Homo sapiens OX=9606 GN=TM7SF2 PE=1 SV=3	0.113559	0.00552112	0.0530176	0.624199	0.73401	1.52551
O76064	O76064	5	5	5	RNF8	sp|O76064|RNF8_HUMAN E3 ubiquitin-protein ligase RNF8 OS=Homo sapiens OX=9606 GN=RNF8 PE=1 SV=1	9.42479e-05	0.873691	0.287091	0.889516	0.991276	1.08035
O76071	O76071	10	10	10	CIAO1	sp|O76071|CIAO1_HUMAN Probable cytosolic iron-sulfur protein assembly protein CIAO1 OS=Homo sapiens OX=9606 GN=CIAO1 PE=1 SV=1	0.109514	0.217837	0.0935224	1.16346	1.10474	1.18956
O76075	O76075	7	7	7	DFFB	sp|O76075|DFFB_HUMAN DNA fragmentation factor subunit beta OS=Homo sapiens OX=9606 GN=DFFB PE=1 SV=1	0.936956	0.318682	0.56854	0.995072	1.04714	0.981205
O76081	O76081	1	1	1	RGS20	sp|O76081|RGS20_HUMAN Regulator of G-protein signaling 20 OS=Homo sapiens OX=9606 GN=RGS20 PE=1 SV=4	0.235024	0.0415591	0.0209793	1.06282	0.845201	1.37886
O76094	O76094	35	35	35	SRP72	sp|O76094|SRP72_HUMAN Signal recognition particle subunit SRP72 OS=Homo sapiens OX=9606 GN=SRP72 PE=1 SV=3	0.00312514	0.00471048	0.091801	1.06465	1.06507	0.949754
O76095	O76095	3	3	3	JTB	sp|O76095|JTB_HUMAN Protein JTB OS=Homo sapiens OX=9606 GN=JTB PE=1 SV=1	0.791159	0.788941	0.170563	0.990496	0.984844	0.9423
O77932	O77932	3	3	3	DXO	sp|O77932|DXO_HUMAN Decapping and exoribonuclease protein OS=Homo sapiens OX=9606 GN=DXO PE=1 SV=2	0.233771	0.230298	0.301838	1.16452	1.14167	1.1503
O94760	O94760	21	21	20	DDAH1	sp|O94760|DDAH1_HUMAN N(G),N(G)-dimethylarginine dimethylaminohydrolase 1 OS=Homo sapiens OX=9606 GN=DDAH1 PE=1 SV=3	0.0919878	0.343846	0.000375027	1.02956	1.03284	1.11216
O94761	O94761	1	1	1	RECQL4	sp|O94761|RECQ4_HUMAN ATP-dependent DNA helicase Q4 OS=Homo sapiens OX=9606 GN=RECQL4 PE=1 SV=2	0.0256304	0.088516	0.106002	0.771358	0.735797	0.770204
O94762	O94762	23	23	23	RECQL5	sp|O94762|RECQ5_HUMAN ATP-dependent DNA helicase Q5 OS=Homo sapiens OX=9606 GN=RECQL5 PE=1 SV=2	0.146614	0.827654	0.0490023	1.03656	1.02372	0.792313
O94763	O94763	14	14	14	URI1	sp|O94763|RMP_HUMAN Unconventional prefoldin RPB5 interactor 1 OS=Homo sapiens OX=9606 GN=URI1 PE=1 SV=3	0.252627	0.261372	0.0867745	0.988403	0.968245	0.897934
O94766	O94766	7	7	7	B3GAT3	sp|O94766|B3GA3_HUMAN Galactosylgalactosylxylosylprotein 3-beta-glucuronosyltransferase 3 OS=Homo sapiens OX=9606 GN=B3GAT3 PE=1 SV=2	0.237744	0.0447121	0.203958	1.08175	1.06751	1.20414
O94776	O94776	28	25	24	MTA2	sp|O94776|MTA2_HUMAN Metastasis-associated protein MTA2 OS=Homo sapiens OX=9606 GN=MTA2 PE=1 SV=1	0.0320709	0.0165711	0.000484288	0.896358	0.939387	0.777412
O94782	O94782	4	4	4	USP1	sp|O94782|UBP1_HUMAN Ubiquitin carboxyl-terminal hydrolase 1 OS=Homo sapiens OX=9606 GN=USP1 PE=1 SV=1	0.125891	0.146417	0.0989436	0.881673	0.887831	0.860577
O94804	O94804	19	18	18	STK10	sp|O94804|STK10_HUMAN Serine/threonine-protein kinase 10 OS=Homo sapiens OX=9606 GN=STK10 PE=1 SV=1	0.0810166	0.039249	0.255102	1.08404	1.10083	0.813584
O94806	O94806	5	3	2	PRKD3	sp|O94806|KPCD3_HUMAN Serine/threonine-protein kinase D3 OS=Homo sapiens OX=9606 GN=PRKD3 PE=1 SV=1	0.0292805	0.608994	0.0400852	0.903674	0.958861	0.899825
O94817	O94817	4	4	4	ATG12	sp|O94817|ATG12_HUMAN Ubiquitin-like protein ATG12 OS=Homo sapiens OX=9606 GN=ATG12 PE=1 SV=1	0.248058	0.0374431	0.0304345	1.02469	1.0719	0.933564
O94822	O94822	35	35	35	LTN1	sp|O94822|LTN1_HUMAN E3 ubiquitin-protein ligase listerin OS=Homo sapiens OX=9606 GN=LTN1 PE=1 SV=6	0.869435	0.160978	0.00866499	1.00525	0.981531	0.8667
O94826	O94826	34	34	34	TOMM70A	sp|O94826|TOM70_HUMAN Mitochondrial import receptor subunit TOM70 OS=Homo sapiens OX=9606 GN=TOMM70 PE=1 SV=1	0.280891	0.695197	0.0497616	0.890328	0.972965	1.0673
O94829	O94829	9	9	9	IPO13	sp|O94829|IPO13_HUMAN Importin-13 OS=Homo sapiens OX=9606 GN=IPO13 PE=1 SV=3	0.75848	0.263444	0.0020614	1.014	0.959523	1.20782
O94830	O94830	16	15	15	DDHD2	sp|O94830|DDHD2_HUMAN Phospholipase DDHD2 OS=Homo sapiens OX=9606 GN=DDHD2 PE=1 SV=2	0.710062	0.873868	0.115486	0.977104	1.00476	1.08662
O94832	O94832	46	46	44	MYO1D	sp|O94832|MYO1D_HUMAN Unconventional myosin-Id OS=Homo sapiens OX=9606 GN=MYO1D PE=1 SV=2	0.189272	0.226002	0.00190684	0.943868	0.965548	1.28291
O94842;Q96NM4	O94842	12;2	12;2	9;0	TOX4	sp|O94842|TOX4_HUMAN TOX high mobility group box family member 4 OS=Homo sapiens OX=9606 GN=TOX4 PE=1 SV=1	0.267007	0.0335931	0.889151	0.964296	0.896663	1.0032
O94854	O94854	90	9	9	KIAA0754	sp|O94854|K0754_HUMAN Microtubule-actin cross-linking factor 1, isoforms 6/7 OS=Homo sapiens OX=9606 GN=MACF1 PE=2 SV=5	0.300814	0.412921	0.246246	1.03541	1.08401	0.930782
O94855	O94855	37	37	36	SEC24D	sp|O94855|SC24D_HUMAN Protein transport protein Sec24D OS=Homo sapiens OX=9606 GN=SEC24D PE=1 SV=2	0.551357	0.731465	0.479999	1.02123	0.990278	0.980324
O94864	O94864	3	3	3	SUPT7L	sp|O94864|ST65G_HUMAN STAGA complex 65 subunit gamma OS=Homo sapiens OX=9606 GN=SUPT7L PE=1 SV=1	0.019937	0.5611	0.965638	1.10212	0.966378	0.998554
O94868	O94868	19	19	19	FCHSD2	sp|O94868|FCSD2_HUMAN F-BAR and double SH3 domains protein 2 OS=Homo sapiens OX=9606 GN=FCHSD2 PE=1 SV=3	0.641007	0.979852	0.733119	0.982236	1.00084	1.00674
O94874	O94874	41	41	40	UFL1	sp|O94874|UFL1_HUMAN E3 UFM1-protein ligase 1 OS=Homo sapiens OX=9606 GN=UFL1 PE=1 SV=2	0.988774	0.938147	0.00472797	1.00019	0.998026	1.10626
O94875	O94875	14	14	14	SORBS2	sp|O94875|SRBS2_HUMAN Sorbin and SH3 domain-containing protein 2 OS=Homo sapiens OX=9606 GN=SORBS2 PE=1 SV=3	0.0259521	0.0613688	0.00224225	1.12891	1.06002	1.43272
O94880	O94880	20	20	20	PHF14	sp|O94880|PHF14_HUMAN PHD finger protein 14 OS=Homo sapiens OX=9606 GN=PHF14 PE=1 SV=3	0.888056	0.404517	0.00849149	0.995899	1.04186	0.934142
O94885;Q9NSI8	O94885	15;1	15;1	15;1	SASH1	sp|O94885|SASH1_HUMAN SAM and SH3 domain-containing protein 1 OS=Homo sapiens OX=9606 GN=SASH1 PE=1 SV=3	0.00276189	0.180471	0.0437466	1.21547	1.06661	0.884808
O94886	O94886	7	7	7	TMEM63A	sp|O94886|CSCL1_HUMAN CSC1-like protein 1 OS=Homo sapiens OX=9606 GN=TMEM63A PE=1 SV=3	0.111584	0.44064	0.547518	0.822808	0.930656	0.946662
O94887	O94887	15	14	14	FARP2	sp|O94887|FARP2_HUMAN FERM, ARHGEF and pleckstrin domain-containing protein 2 OS=Homo sapiens OX=9606 GN=FARP2 PE=1 SV=3	0.0879892	0.239669	0.77731	0.889598	0.936324	0.98426
O94888	O94888	14	14	14	UBXN7	sp|O94888|UBXN7_HUMAN UBX domain-containing protein 7 OS=Homo sapiens OX=9606 GN=UBXN7 PE=1 SV=2	0.0578145	0.147562	0.392812	0.897526	0.940632	1.03169
O94901	O94901	16	15	15	SUN1	sp|O94901|SUN1_HUMAN SUN domain-containing protein 1 OS=Homo sapiens OX=9606 GN=SUN1 PE=1 SV=4	0.168063	0.0883037	0.0481165	0.815462	0.9346	0.904238
O94903	O94903	10	10	10	PROSC	sp|O94903|PLPHP_HUMAN Pyridoxal phosphate homeostasis protein OS=Homo sapiens OX=9606 GN=PLPBP PE=1 SV=1	0.206221	0.731014	0.0230809	1.05873	1.01459	1.22454
O94905	O94905	17	14	14	ERLIN2	sp|O94905|ERLN2_HUMAN Erlin-2 OS=Homo sapiens OX=9606 GN=ERLIN2 PE=1 SV=1	0.882858	0.36954	0.104765	1.00547	1.03637	1.09038
O94906	O94906	55	55	55	PRPF6	sp|O94906|PRP6_HUMAN Pre-mRNA-processing factor 6 OS=Homo sapiens OX=9606 GN=PRPF6 PE=1 SV=1	0.00588243	0.0160845	0.123532	0.948587	0.956091	0.954651
O94907;Q9UBU2	O94907	3;1	3;1	3;1	DKK1	sp|O94907|DKK1_HUMAN Dickkopf-related protein 1 OS=Homo sapiens OX=9606 GN=DKK1 PE=1 SV=1	0.302307	0.380128	0.0955941	0.748171	0.919431	0.720604
O94913	O94913	27	27	27	PCF11	sp|O94913|PCF11_HUMAN Pre-mRNA cleavage complex 2 protein Pcf11 OS=Homo sapiens OX=9606 GN=PCF11 PE=1 SV=3	0.390154	0.268272	0.360356	0.970761	0.977876	0.989611
O94915	O94915	18	18	18	FRYL	sp|O94915|FRYL_HUMAN Protein furry homolog-like OS=Homo sapiens OX=9606 GN=FRYL PE=1 SV=2	0.00850158	0.0665986	0.159696	1.15852	1.07199	0.959295
O94916	O94916	18	18	18	NFAT5	sp|O94916|NFAT5_HUMAN Nuclear factor of activated T-cells 5 OS=Homo sapiens OX=9606 GN=NFAT5 PE=1 SV=1	0.688671	0.460641	0.00186255	1.01112	1.01654	0.822101
O94919	O94919	10	10	10	ENDOD1	sp|O94919|ENDD1_HUMAN Endonuclease domain-containing 1 protein OS=Homo sapiens OX=9606 GN=ENDOD1 PE=1 SV=2	0.101848	0.145198	0.0679294	1.08556	1.06991	1.12278
O94923	O94923	12	12	12	GLCE	sp|O94923|GLCE_HUMAN D-glucuronyl C5-epimerase OS=Homo sapiens OX=9606 GN=GLCE PE=1 SV=3	0.12463	0.230533	0.00416339	1.09225	1.03577	1.25837
O94925	O94925	22	22	22	GLS	sp|O94925|GLSK_HUMAN Glutaminase kidney isoform, mitochondrial OS=Homo sapiens OX=9606 GN=GLS PE=1 SV=1	0.0237978	0.050675	0.00384898	1.23977	1.19936	0.878151
O94927	O94927	11	11	11	HAUS5	sp|O94927|HAUS5_HUMAN HAUS augmin-like complex subunit 5 OS=Homo sapiens OX=9606 GN=HAUS5 PE=1 SV=2	0.500271	0.981652	0.29366	0.975386	1.00222	1.09345
O94941	O94941	5	5	5	UBOX5	sp|O94941|RNF37_HUMAN RING finger protein 37 OS=Homo sapiens OX=9606 GN=UBOX5 PE=1 SV=1	0.0358518	0.0210792	0.0114074	1.14954	1.15694	1.52737
O94952	O94952	4	4	4	FBXO21	sp|O94952|FBX21_HUMAN F-box only protein 21 OS=Homo sapiens OX=9606 GN=FBXO21 PE=2 SV=2	0.446723	0.0132925	0.0411362	0.915749	0.89475	1.11297
O94953;Q6B0I6	O94953	12;1	12;1	12;1	KDM4B	sp|O94953|KDM4B_HUMAN Lysine-specific demethylase 4B OS=Homo sapiens OX=9606 GN=KDM4B PE=1 SV=4	0.407088	0.860715	0.500352	1.03669	1.0076	0.959773
O94955	O94955	3	3	3	RHOBTB3	sp|O94955|RHBT3_HUMAN Rho-related BTB domain-containing protein 3 OS=Homo sapiens OX=9606 GN=RHOBTB3 PE=1 SV=2	0.119423	0.895137	0.122571	1.0944	1.01121	1.09168
O94956	O94956	2	2	2	SLCO2B1	sp|O94956|SO2B1_HUMAN Solute carrier organic anion transporter family member 2B1 OS=Homo sapiens OX=9606 GN=SLCO2B1 PE=1 SV=2	0.311343	0.359259	0.000887834	1.02238	0.948548	4.33344
O94964;Q5TF21	O94964	35;1	35;1	34;0	SOGA1	sp|O94964|SOGA1_HUMAN Protein SOGA1 OS=Homo sapiens OX=9606 GN=SOGA1 PE=1 SV=2	0.352107	0.657628	0.0314385	1.03596	1.01764	0.712634
O94966	O94966	22	22	22	USP19	sp|O94966|UBP19_HUMAN Ubiquitin carboxyl-terminal hydrolase 19 OS=Homo sapiens OX=9606 GN=USP19 PE=1 SV=2	0.274163	0.288593	0.0713625	1.03045	1.02789	0.93867
O94967	O94967	7	7	7	WDR47	sp|O94967|WDR47_HUMAN WD repeat-containing protein 47 OS=Homo sapiens OX=9606 GN=WDR47 PE=1 SV=1	0.680635	0.698832	0.224867	0.9671	1.02357	0.898967
O94972	O94972	3	3	3	TRIM37	sp|O94972|TRI37_HUMAN E3 ubiquitin-protein ligase TRIM37 OS=Homo sapiens OX=9606 GN=TRIM37 PE=1 SV=2	0.802183	0.689646	0.670771	0.963901	0.949303	0.946582
O94973	O94973	34	24	24	AP2A2	sp|O94973|AP2A2_HUMAN AP-2 complex subunit alpha-2 OS=Homo sapiens OX=9606 GN=AP2A2 PE=1 SV=2	0.503006	0.832293	0.0140935	1.01724	1.01181	1.19183
O94979;Q9NQW1	O94979	45;1	45;1	45;1	SEC31A	sp|O94979|SC31A_HUMAN Protein transport protein Sec31A OS=Homo sapiens OX=9606 GN=SEC31A PE=1 SV=3	0.122909	0.380453	0.0321446	1.03474	0.975829	1.06808
O94985	O94985	4	4	4	CLSTN1	sp|O94985|CSTN1_HUMAN Calsyntenin-1 OS=Homo sapiens OX=9606 GN=CLSTN1 PE=1 SV=1	0.643552	0.242682	0.122088	0.964901	0.906925	0.860341
O94992	O94992	15	15	14	HEXIM1	sp|O94992|HEXI1_HUMAN Protein HEXIM1 OS=Homo sapiens OX=9606 GN=HEXIM1 PE=1 SV=1	0.0470682	0.0219498	0.164675	0.92831	0.927046	0.972973
O95049	O95049	20	20	20	TJP3	sp|O95049|ZO3_HUMAN Tight junction protein ZO-3 OS=Homo sapiens OX=9606 GN=TJP3 PE=1 SV=3	0.609835	0.373844	0.00468207	0.971141	0.943648	1.40704
O95067	O95067	5	4	4	CCNB2	sp|O95067|CCNB2_HUMAN G2/mitotic-specific cyclin-B2 OS=Homo sapiens OX=9606 GN=CCNB2 PE=1 SV=1	0.00327795	0.315176	0.0294758	0.862838	0.941571	0.702466
O95070	O95070	5	5	5	YIF1A	sp|O95070|YIF1A_HUMAN Protein YIF1A OS=Homo sapiens OX=9606 GN=YIF1A PE=1 SV=2	0.926246	0.137631	0.301872	0.998132	0.951224	1.02008
O95071	O95071	54	54	54	UBR5	sp|O95071|UBR5_HUMAN E3 ubiquitin-protein ligase UBR5 OS=Homo sapiens OX=9606 GN=UBR5 PE=1 SV=2	0.0431906	0.347181	0.00583571	0.955179	0.983824	0.880068
O95081	O95081	16	15	15	AGFG2	sp|O95081|AGFG2_HUMAN Arf-GAP domain and FG repeat-containing protein 2 OS=Homo sapiens OX=9606 GN=AGFG2 PE=1 SV=2	0.377823	0.0160479	0.392344	1.02015	0.962435	0.973213
O95104	O95104	18	17	17	SCAF4	sp|O95104|SCAF4_HUMAN SR-related and CTD-associated factor 4 OS=Homo sapiens OX=9606 GN=SCAF4 PE=1 SV=3	0.784704	0.679423	0.0376958	0.993132	0.986878	0.914091
O95139	O95139	6	6	6	NDUFB6	sp|O95139|NDUB6_HUMAN NADH dehydrogenase [ubiquinone] 1 beta subcomplex subunit 6 OS=Homo sapiens OX=9606 GN=NDUFB6 PE=1 SV=3	0.793953	0.650503	0.0477769	0.988486	0.983842	1.13396
O95140	O95140	32	32	31	MFN2	sp|O95140|MFN2_HUMAN Mitofusin-2 OS=Homo sapiens OX=9606 GN=MFN2 PE=1 SV=3	0.0022607	0.149672	0.0485835	0.965427	0.965079	1.1259
O95149	O95149	6	6	6	SNUPN	sp|O95149|SPN1_HUMAN Snurportin-1 OS=Homo sapiens OX=9606 GN=SNUPN PE=1 SV=1	0.00609329	0.709522	0.0464918	0.840991	0.977793	0.685232
O95155	O95155	33	33	33	UBE4B	sp|O95155|UBE4B_HUMAN Ubiquitin conjugation factor E4 B OS=Homo sapiens OX=9606 GN=UBE4B PE=1 SV=1	0.936524	0.199502	0.110671	0.998752	0.965828	0.962104
O95159	O95159	9	9	9	ZFPL1	sp|O95159|ZFPL1_HUMAN Zinc finger protein-like 1 OS=Homo sapiens OX=9606 GN=ZFPL1 PE=1 SV=2	0.1156	0.141226	0.0264561	1.11428	1.09582	1.21672
O95163	O95163	58	58	58	IKBKAP	sp|O95163|ELP1_HUMAN Elongator complex protein 1 OS=Homo sapiens OX=9606 GN=ELP1 PE=1 SV=3	0.00349424	0.00603114	0.0051204	0.848683	0.866602	1.23126
O95166	O95166	3	3	2	GABARAP	sp|O95166|GBRAP_HUMAN Gamma-aminobutyric acid receptor-associated protein OS=Homo sapiens OX=9606 GN=GABARAP PE=1 SV=1	0.266701	0.493721	0.0578796	0.906359	0.952058	1.25218
O95167	O95167	4	4	4	NDUFA3	sp|O95167|NDUA3_HUMAN NADH dehydrogenase [ubiquinone] 1 alpha subcomplex subunit 3 OS=Homo sapiens OX=9606 GN=NDUFA3 PE=1 SV=1	0.286225	0.0854824	0.0285431	1.18472	1.12059	1.22466
O95168	O95168	5	5	5	NDUFB4	sp|O95168|NDUB4_HUMAN NADH dehydrogenase [ubiquinone] 1 beta subcomplex subunit 4 OS=Homo sapiens OX=9606 GN=NDUFB4 PE=1 SV=3	0.410059	0.0212869	0.0020996	1.09022	1.08904	1.15918
O95169	O95169	5	5	5	NDUFB8	sp|O95169|NDUB8_HUMAN NADH dehydrogenase [ubiquinone] 1 beta subcomplex subunit 8, mitochondrial OS=Homo sapiens OX=9606 GN=NDUFB8 PE=1 SV=1	0.366137	0.909202	0.0003195	0.898283	0.993957	1.14968
O95182	O95182	10	10	10	NDUFA7	sp|O95182|NDUA7_HUMAN NADH dehydrogenase [ubiquinone] 1 alpha subcomplex subunit 7 OS=Homo sapiens OX=9606 GN=NDUFA7 PE=1 SV=3	0.100166	0.102515	0.0126633	1.08266	1.08878	1.24706
O95183	O95183	4	4	4	VAMP5	sp|O95183|VAMP5_HUMAN Vesicle-associated membrane protein 5 OS=Homo sapiens OX=9606 GN=VAMP5 PE=1 SV=1	0.894385	0.722414	0.314164	1.01018	0.979031	0.940146
O95197	O95197	3	3	3	RTN3	sp|O95197|RTN3_HUMAN Reticulon-3 OS=Homo sapiens OX=9606 GN=RTN3 PE=1 SV=2	0.18691	0.65968	0.190649	0.924042	0.972599	1.07641
O95202	O95202	33	33	33	LETM1	sp|O95202|LETM1_HUMAN Mitochondrial proton/calcium exchanger protein OS=Homo sapiens OX=9606 GN=LETM1 PE=1 SV=1	0.886553	0.739357	0.267823	1.0081	0.979028	1.07397
O95208	O95208	7	7	7	EPN2	sp|O95208|EPN2_HUMAN Epsin-2 OS=Homo sapiens OX=9606 GN=EPN2 PE=1 SV=3	0.239425	0.422116	0.880294	1.07925	1.04707	0.989413
O95210	O95210	12	12	12	STBD1	sp|O95210|STBD1_HUMAN Starch-binding domain-containing protein 1 OS=Homo sapiens OX=9606 GN=STBD1 PE=1 SV=1	0.931301	0.853104	0.0128585	1.00312	1.00593	1.22718
O95214	O95214	1	1	1	LEPROTL1	sp|O95214|LERL1_HUMAN Leptin receptor overlapping transcript-like 1 OS=Homo sapiens OX=9606 GN=LEPROTL1 PE=1 SV=2	0.255229	0.0604611	0.0130916	0.897546	0.830038	0.689334
O95218	O95218	12	12	12	ZRANB2	sp|O95218|ZRAB2_HUMAN Zinc finger Ran-binding domain-containing protein 2 OS=Homo sapiens OX=9606 GN=ZRANB2 PE=1 SV=2	0.714172	0.718206	0.0563639	1.00836	1.00794	0.947519
O95219	O95219	21	21	21	SNX4	sp|O95219|SNX4_HUMAN Sorting nexin-4 OS=Homo sapiens OX=9606 GN=SNX4 PE=1 SV=1	0.268459	0.874997	0.00377441	1.03516	0.997057	1.14238
O95229	O95229	4	4	4	ZWINT	sp|O95229|ZWINT_HUMAN ZW10 interactor OS=Homo sapiens OX=9606 GN=ZWINT PE=1 SV=2	0.0273003	0.0141147	0.0775904	0.874791	0.891151	0.821594
O95232;REV__Q15233;REV__Q9NUQ3;REV__P23246;Q9HCE9	O95232	23;1;1;1;1	22;0;0;0;0	21;0;0;0;0	LUC7L3	sp|O95232|LC7L3_HUMAN Luc7-like protein 3 OS=Homo sapiens OX=9606 GN=LUC7L3 PE=1 SV=2	0.0905022	0.117589	0.00888605	0.913525	0.926303	0.794365
O95235	O95235	21	21	21	KIF20A	sp|O95235|KI20A_HUMAN Kinesin-like protein KIF20A OS=Homo sapiens OX=9606 GN=KIF20A PE=1 SV=1	0.03219	0.00306872	0.000991312	0.797693	0.859439	0.795321
O95236	O95236	3	3	3	APOL3	sp|O95236|APOL3_HUMAN Apolipoprotein L3 OS=Homo sapiens OX=9606 GN=APOL3 PE=1 SV=3	0.513974	0.195351	0.986225	0.954622	1.0429	1.00202
O95239;Q2VIQ3	O95239	54;25	54;25	53;24	KIF4A	sp|O95239|KIF4A_HUMAN Chromosome-associated kinesin KIF4A OS=Homo sapiens OX=9606 GN=KIF4A PE=1 SV=3	0.0118114	0.0721089	0.00348401	0.819806	0.918557	0.866882
O95243	O95243	2	2	2	MBD4	sp|O95243|MBD4_HUMAN Methyl-CpG-binding domain protein 4 OS=Homo sapiens OX=9606 GN=MBD4 PE=1 SV=1	0.31198	0.43792	0.478429	0.866934	0.831486	0.928318
O95248	O95248	29	29	25	SBF1	sp|O95248|MTMR5_HUMAN Myotubularin-related protein 5 OS=Homo sapiens OX=9606 GN=SBF1 PE=1 SV=4	0.0698708	0.0208733	0.402397	0.936374	0.953368	1.00896
O95249	O95249	15	15	15	GOSR1	sp|O95249|GOSR1_HUMAN Golgi SNAP receptor complex member 1 OS=Homo sapiens OX=9606 GN=GOSR1 PE=1 SV=1	0.171039	0.0732697	0.161006	0.982988	0.958245	1.05498
O95251	O95251	21	21	20	KAT7	sp|O95251|KAT7_HUMAN Histone acetyltransferase KAT7 OS=Homo sapiens OX=9606 GN=KAT7 PE=1 SV=1	0.0909611	0.00056588	0.000340685	0.841593	0.93848	0.923942
O95255	O95255	19	19	19	ABCC6	sp|O95255|MRP6_HUMAN ATP-binding cassette sub-family C member 6 OS=Homo sapiens OX=9606 GN=ABCC6 PE=1 SV=2	0.0106974	0.0626103	0.00302975	0.797045	0.826248	1.3339
O95260	O95260	18	18	18	ATE1	sp|O95260|ATE1_HUMAN Arginyl-tRNA--protein transferase 1 OS=Homo sapiens OX=9606 GN=ATE1 PE=1 SV=2	0.191375	0.865306	0.703442	1.0435	1.00644	0.989363
O95271;Q9H2K2	O95271	3;1	3;1	3;1	TNKS	sp|O95271|TNKS1_HUMAN Poly [ADP-ribose] polymerase tankyrase-1 OS=Homo sapiens OX=9606 GN=TNKS PE=1 SV=2	0.210111	0.0761543	0.0244	1.10254	1.13112	1.21525
O95273	O95273	4	4	4	CCNDBP1	sp|O95273|CCDB1_HUMAN Cyclin-D1-binding protein 1 OS=Homo sapiens OX=9606 GN=CCNDBP1 PE=1 SV=2	0.044453	0.269006	0.0303095	1.08668	0.972272	1.18549
O95292	O95292	15	14	14	VAPB	sp|O95292|VAPB_HUMAN Vesicle-associated membrane protein-associated protein B/C OS=Homo sapiens OX=9606 GN=VAPB PE=1 SV=3	0.352882	0.380623	0.0885289	0.875945	0.980995	1.15829
O95295	O95295	5	5	5	SNAPIN	sp|O95295|SNAPN_HUMAN SNARE-associated protein Snapin OS=Homo sapiens OX=9606 GN=SNAPIN PE=1 SV=1	0.476411	0.392404	0.827875	1.02572	0.969716	0.989655
O95297	O95297	5	5	5	MPZL1	sp|O95297|MPZL1_HUMAN Myelin protein zero-like protein 1 OS=Homo sapiens OX=9606 GN=MPZL1 PE=1 SV=1	0.141568	0.501827	0.144263	1.18852	1.05882	1.10431
O95298;E9PQ53	O95298;E9PQ53	9;6	9;6	9;6	NDUFC2;NDUFC2-KCTD14	sp|O95298|NDUC2_HUMAN NADH dehydrogenase [ubiquinone] 1 subunit C2 OS=Homo sapiens OX=9606 GN=NDUFC2 PE=1 SV=1;sp|E9PQ53|NDUCR_HUMAN NADH dehydrogenase [ubiquinone] 1 subunit C2, isoform 2 OS=Homo sapiens OX=9606 GN=NDUFC2-KCTD14 PE=1 SV=1	0.694349	0.963469	0.000429252	1.01603	0.998554	1.21228
O95299	O95299	19	19	19	NDUFA10	sp|O95299|NDUAA_HUMAN NADH dehydrogenase [ubiquinone] 1 alpha subcomplex subunit 10, mitochondrial OS=Homo sapiens OX=9606 GN=NDUFA10 PE=1 SV=1	0.0998899	0.235086	0.122899	1.04472	1.08697	1.14527
O95302;Q75LS8	O95302	17;3	17;3	17;3	FKBP9	sp|O95302|FKBP9_HUMAN Peptidyl-prolyl cis-trans isomerase FKBP9 OS=Homo sapiens OX=9606 GN=FKBP9 PE=1 SV=2	0.558369	0.19347	0.0292569	0.985713	0.959694	1.11983
O95336	O95336	12	12	12	PGLS	sp|O95336|6PGL_HUMAN 6-phosphogluconolactonase OS=Homo sapiens OX=9606 GN=PGLS PE=1 SV=2	0.12165	0.165512	0.0640822	1.25703	1.20656	1.39882
O95342	O95342	2	1	1	ABCB11	sp|O95342|ABCBB_HUMAN Bile salt export pump OS=Homo sapiens OX=9606 GN=ABCB11 PE=1 SV=2	0.0910546	0.0125263	0.00684983	1.33524	1.19424	0.73344
O95347	O95347	61	61	61	SMC2	sp|O95347|SMC2_HUMAN Structural maintenance of chromosomes protein 2 OS=Homo sapiens OX=9606 GN=SMC2 PE=1 SV=2	0.0233418	0.166249	0.0172928	0.877931	0.941878	0.881958
O95352	O95352	16	16	16	ATG7	sp|O95352|ATG7_HUMAN Ubiquitin-like modifier-activating enzyme ATG7 OS=Homo sapiens OX=9606 GN=ATG7 PE=1 SV=1	0.740192	0.721763	0.319114	1.02534	0.989998	1.0649
O95359	O95359	57	57	54	TACC2	sp|O95359|TACC2_HUMAN Transforming acidic coiled-coil-containing protein 2 OS=Homo sapiens OX=9606 GN=TACC2 PE=1 SV=3	0.0521721	0.00494169	5.34313e-05	1.13838	1.04785	1.28299
O95363	O95363	8	8	8	FARS2	sp|O95363|SYFM_HUMAN Phenylalanine--tRNA ligase, mitochondrial OS=Homo sapiens OX=9606 GN=FARS2 PE=1 SV=1	0.194954	0.872104	0.0390726	1.05775	0.993587	1.15709
O95365	O95365	6	6	6	ZBTB7A	sp|O95365|ZBT7A_HUMAN Zinc finger and BTB domain-containing protein 7A OS=Homo sapiens OX=9606 GN=ZBTB7A PE=1 SV=1	0.293704	0.183703	0.852713	1.10893	1.09216	0.986542
O95372	O95372	11	11	11	LYPLA2	sp|O95372|LYPA2_HUMAN Acyl-protein thioesterase 2 OS=Homo sapiens OX=9606 GN=LYPLA2 PE=1 SV=1	0.0644337	0.0730501	0.0199465	1.16725	1.13974	1.32096
O95373	O95373	31	31	30	IPO7	sp|O95373|IPO7_HUMAN Importin-7 OS=Homo sapiens OX=9606 GN=IPO7 PE=1 SV=1	0.167077	0.191517	0.00107587	1.0674	1.03788	0.77
O95376	O95376	14	14	14	ARIH2	sp|O95376|ARI2_HUMAN E3 ubiquitin-protein ligase ARIH2 OS=Homo sapiens OX=9606 GN=ARIH2 PE=1 SV=1	0.649784	0.917114	0.0959161	0.977217	0.995735	0.921289
O95379	O95379	2	2	2	TNFAIP8	sp|O95379|TFIP8_HUMAN Tumor necrosis factor alpha-induced protein 8 OS=Homo sapiens OX=9606 GN=TNFAIP8 PE=1 SV=1	0.0948931	0.669556	0.00518279	0.945933	0.979444	0.842162
O95391	O95391	22	22	22	SLU7	sp|O95391|SLU7_HUMAN Pre-mRNA-splicing factor SLU7 OS=Homo sapiens OX=9606 GN=SLU7 PE=1 SV=2	0.0798585	0.0774663	0.00294023	1.02698	0.972066	0.881678
O95394	O95394	28	28	28	PGM3	sp|O95394|AGM1_HUMAN Phosphoacetylglucosamine mutase OS=Homo sapiens OX=9606 GN=PGM3 PE=1 SV=1	0.979155	0.527323	0.708312	0.99845	0.971538	1.01128
O95395	O95395	5	5	5	GCNT3	sp|O95395|GCNT3_HUMAN Beta-1,3-galactosyl-O-glycosyl-glycoprotein beta-1,6-N-acetylglucosaminyltransferase 3 OS=Homo sapiens OX=9606 GN=GCNT3 PE=2 SV=1	0.000962353	0.184807	0.194837	1.32091	1.15567	0.869893
O95396	O95396	18	18	18	MOCS3	sp|O95396|MOCS3_HUMAN Adenylyltransferase and sulfurtransferase MOCS3 OS=Homo sapiens OX=9606 GN=MOCS3 PE=1 SV=1	0.0695918	0.173275	0.219003	1.03317	0.979534	1.05543
O95399	O95399	1	1	1	UTS2	sp|O95399|UTS2_HUMAN Urotensin-2 OS=Homo sapiens OX=9606 GN=UTS2 PE=1 SV=1	0.767788	0.873768	0.403622	1.01802	1.01065	0.925083
O95400	O95400	12	12	12	CD2BP2	sp|O95400|CD2B2_HUMAN CD2 antigen cytoplasmic tail-binding protein 2 OS=Homo sapiens OX=9606 GN=CD2BP2 PE=1 SV=1	0.992734	0.820658	0.125479	0.999858	1.01365	0.883284
O95405	O95405	11	11	11	ZFYVE9	sp|O95405|ZFYV9_HUMAN Zinc finger FYVE domain-containing protein 9 OS=Homo sapiens OX=9606 GN=ZFYVE9 PE=1 SV=2	0.148287	0.349816	0.566074	1.05409	1.03927	0.983155
O95406	O95406	2	2	2	CNIH1	sp|O95406|CNIH1_HUMAN Protein cornichon homolog 1 OS=Homo sapiens OX=9606 GN=CNIH1 PE=1 SV=1	0.0297834	0.200388	0.0215591	0.919674	0.961427	0.799989
O95425	O95425	35	35	35	SVIL	sp|O95425|SVIL_HUMAN Supervillin OS=Homo sapiens OX=9606 GN=SVIL PE=1 SV=2	0.000393528	0.0973788	0.00892184	1.1353	1.13194	1.20126
O95429	O95429	10	10	10	BAG4	sp|O95429|BAG4_HUMAN BAG family molecular chaperone regulator 4 OS=Homo sapiens OX=9606 GN=BAG4 PE=1 SV=1	0.862577	0.400747	0.0422656	0.99542	0.977707	0.86263
O95433	O95433	19	19	19	AHSA1	sp|O95433|AHSA1_HUMAN Activator of 90 kDa heat shock protein ATPase homolog 1 OS=Homo sapiens OX=9606 GN=AHSA1 PE=1 SV=1	0.0122517	0.00444488	0.00980463	1.06849	1.0517	0.847794
O95445	O95445	5	5	5	APOM	sp|O95445|APOM_HUMAN Apolipoprotein M OS=Homo sapiens OX=9606 GN=APOM PE=1 SV=2	0.0127692	0.00762911	0.00390767	1.34376	1.23582	0.435469
O95453	O95453	25	25	25	PARN	sp|O95453|PARN_HUMAN Poly(A)-specific ribonuclease PARN OS=Homo sapiens OX=9606 GN=PARN PE=1 SV=1	0.974263	0.774439	0.208929	1.00036	0.992489	0.962743
O95455	O95455	3	2	2	TGDS	sp|O95455|TGDS_HUMAN dTDP-D-glucose 4,6-dehydratase OS=Homo sapiens OX=9606 GN=TGDS PE=1 SV=1	0.30624	0.718442	0.6571	1.07276	1.03989	1.04021
O95456	O95456	14	14	14	PSMG1	sp|O95456|PSMG1_HUMAN Proteasome assembly chaperone 1 OS=Homo sapiens OX=9606 GN=PSMG1 PE=1 SV=1	0.0211998	0.896782	0.0019118	0.861015	0.990494	0.736991
O95470	O95470	19	19	19	SGPL1	sp|O95470|SGPL1_HUMAN Sphingosine-1-phosphate lyase 1 OS=Homo sapiens OX=9606 GN=SGPL1 PE=1 SV=3	0.280297	0.705834	0.224794	0.857443	0.98655	0.944492
O95476	O95476	2	2	2	CTDNEP1	sp|O95476|CNEP1_HUMAN CTD nuclear envelope phosphatase 1 OS=Homo sapiens OX=9606 GN=CTDNEP1 PE=1 SV=2	0.0573994	0.324384	0.0707878	0.887324	0.916196	1.09736
O95477	O95477	35	35	33	ABCA1	sp|O95477|ABCA1_HUMAN Phospholipid-transporting ATPase ABCA1 OS=Homo sapiens OX=9606 GN=ABCA1 PE=1 SV=3	0.171658	0.690324	0.00710577	1.13687	1.02259	1.0998
O95478	O95478	10	10	10	NSA2	sp|O95478|NSA2_HUMAN Ribosome biogenesis protein NSA2 homolog OS=Homo sapiens OX=9606 GN=NSA2 PE=1 SV=1	0.377323	0.112391	0.004127	1.03002	1.03599	0.753381
O95479	O95479	27	27	27	H6PD	sp|O95479|G6PE_HUMAN GDH/6PGL endoplasmic bifunctional protein OS=Homo sapiens OX=9606 GN=H6PD PE=1 SV=2	0.245115	0.512665	0.0221967	1.01765	0.992243	1.25598
O95486	O95486	24	22	22	SEC24A	sp|O95486|SC24A_HUMAN Protein transport protein Sec24A OS=Homo sapiens OX=9606 GN=SEC24A PE=1 SV=2	0.120184	0.349779	0.193262	1.01613	0.992142	1.01255
O95487	O95487	27	27	25	SEC24B	sp|O95487|SC24B_HUMAN Protein transport protein Sec24B OS=Homo sapiens OX=9606 GN=SEC24B PE=1 SV=2	0.740448	0.515295	0.0705578	1.00657	0.977276	1.05193
O95490	O95490	8	8	8	LPHN2	sp|O95490|AGRL2_HUMAN Adhesion G protein-coupled receptor L2 OS=Homo sapiens OX=9606 GN=ADGRL2 PE=1 SV=2	0.231071	0.426757	0.023576	0.913172	1.05721	0.767936
O95502	O95502	1	1	1	NPTXR	sp|O95502|NPTXR_HUMAN Neuronal pentraxin receptor OS=Homo sapiens OX=9606 GN=NPTXR PE=3 SV=2	0.74022	0.739092	0.380674	1.05911	0.902023	1.17816
O95503	O95503	2	2	2	CBX6	sp|O95503|CBX6_HUMAN Chromobox protein homolog 6 OS=Homo sapiens OX=9606 GN=CBX6 PE=1 SV=1	0.927581	0.844997	0.0702222	1.00521	1.01735	0.711504
O95544	O95544	6	6	6	NADK	sp|O95544|NADK_HUMAN NAD kinase OS=Homo sapiens OX=9606 GN=NADK PE=1 SV=1	0.0364089	0.0271879	0.639211	0.909691	0.878258	1.01853
O95551	O95551	7	7	7	TDP2	sp|O95551|TYDP2_HUMAN Tyrosyl-DNA phosphodiesterase 2 OS=Homo sapiens OX=9606 GN=TDP2 PE=1 SV=1	0.439718	0.0507119	0.130931	1.02079	1.0973	0.946631
O95563	O95563	5	5	5	MPC2	sp|O95563|MPC2_HUMAN Mitochondrial pyruvate carrier 2 OS=Homo sapiens OX=9606 GN=MPC2 PE=1 SV=1	0.472769	0.365547	0.211672	0.972561	0.958314	1.0437
O95571	O95571	12	12	12	ETHE1	sp|O95571|ETHE1_HUMAN Persulfide dioxygenase ETHE1, mitochondrial OS=Homo sapiens OX=9606 GN=ETHE1 PE=1 SV=2	0.0546008	0.0770979	0.142299	1.30071	1.25041	1.18156
O95573	O95573	39	36	36	ACSL3	sp|O95573|ACSL3_HUMAN Fatty acid CoA ligase Acsl3 OS=Homo sapiens OX=9606 GN=ACSL3 PE=1 SV=3	0.638135	0.0515847	0.00115137	1.07227	1.11218	0.664162
O95602	O95602	62	62	61	POLR1A	sp|O95602|RPA1_HUMAN DNA-directed RNA polymerase I subunit RPA1 OS=Homo sapiens OX=9606 GN=POLR1A PE=1 SV=2	0.16069	0.219419	0.0632114	0.759367	0.795001	0.622744
O95613	O95613	27	27	27	PCNT	sp|O95613|PCNT_HUMAN Pericentrin OS=Homo sapiens OX=9606 GN=PCNT PE=1 SV=4	0.278136	0.376619	0.0267412	1.03274	0.983404	0.922222
O95619	O95619	8	8	8	YEATS4	sp|O95619|YETS4_HUMAN YEATS domain-containing protein 4 OS=Homo sapiens OX=9606 GN=YEATS4 PE=1 SV=1	0.227308	0.113353	0.0954749	0.941366	0.972597	0.972589
O95625	O95625	9	9	9	ZBTB11	sp|O95625|ZBT11_HUMAN Zinc finger and BTB domain-containing protein 11 OS=Homo sapiens OX=9606 GN=ZBTB11 PE=1 SV=2	0.222867	0.389715	0.0836523	0.908377	0.939738	0.839103
O95628	O95628	5	5	5	CNOT4	sp|O95628|CNOT4_HUMAN CCR4-NOT transcription complex subunit 4 OS=Homo sapiens OX=9606 GN=CNOT4 PE=1 SV=3	0.0939416	0.585373	0.0104019	0.912703	0.964985	0.780079
O95630	O95630	19	19	19	STAMBP	sp|O95630|STABP_HUMAN STAM-binding protein OS=Homo sapiens OX=9606 GN=STAMBP PE=1 SV=1	0.300674	0.398252	0.365522	0.980882	0.983338	0.981921
O95639	O95639	12	12	12	CPSF4	sp|O95639|CPSF4_HUMAN Cleavage and polyadenylation specificity factor subunit 4 OS=Homo sapiens OX=9606 GN=CPSF4 PE=1 SV=1	0.0891091	0.481954	0.12841	0.94701	0.974663	1.10901
O95671	O95671	14	14	14	ASMTL	sp|O95671|ASML_HUMAN Probable bifunctional dTTP/UTP pyrophosphatase/methyltransferase protein OS=Homo sapiens OX=9606 GN=ASMTL PE=1 SV=3	0.919162	0.48033	0.0339446	1.00495	0.953841	0.903724
O95674	O95674	8	8	7	CDS2	sp|O95674|CDS2_HUMAN Phosphatidate cytidylyltransferase 2 OS=Homo sapiens OX=9606 GN=CDS2 PE=1 SV=1	0.262411	0.181301	0.388938	0.841467	0.93002	1.03887
O95684	O95684	14	14	14	FGFR1OP	sp|O95684|CEP43_HUMAN Centrosomal protein 43 OS=Homo sapiens OX=9606 GN=CEP43 PE=1 SV=1	0.191989	0.608917	0.000139721	0.968065	0.988431	0.837809
O95685	O95685	7	7	7	PPP1R3D	sp|O95685|PPR3D_HUMAN Protein phosphatase 1 regulatory subunit 3D OS=Homo sapiens OX=9606 GN=PPP1R3D PE=1 SV=1	0.138202	0.21113	0.0562082	1.13541	1.17783	1.185
O95696	O95696	18	18	18	BRD1	sp|O95696|BRD1_HUMAN Bromodomain-containing protein 1 OS=Homo sapiens OX=9606 GN=BRD1 PE=1 SV=1	0.446113	0.315106	0.0401218	0.969567	0.95768	0.858654
O95707	O95707	6	6	6	POP4	sp|O95707|RPP29_HUMAN Ribonuclease P protein subunit p29 OS=Homo sapiens OX=9606 GN=POP4 PE=1 SV=2	0.656151	0.133044	0.130035	1.0171	1.05304	0.947215
O95714;Q9BVR0	O95714	28;3	28;3	28;3	HERC2	sp|O95714|HERC2_HUMAN E3 ubiquitin-protein ligase HERC2 OS=Homo sapiens OX=9606 GN=HERC2 PE=1 SV=2	0.257012	0.774213	0.131743	1.05682	1.01295	0.916754
O95716	O95716	8	6	4	RAB3D	sp|O95716|RAB3D_HUMAN Ras-related protein Rab-3D OS=Homo sapiens OX=9606 GN=RAB3D PE=1 SV=1	0.130826	0.0873788	0.238738	0.855846	1.03167	0.983534
O95721	O95721	9	9	9	SNAP29	sp|O95721|SNP29_HUMAN Synaptosomal-associated protein 29 OS=Homo sapiens OX=9606 GN=SNAP29 PE=1 SV=1	0.0803561	0.0614121	0.964774	0.944749	0.940248	1.00098
O95747	O95747	19	19	14	OXSR1	sp|O95747|OXSR1_HUMAN Serine/threonine-protein kinase OSR1 OS=Homo sapiens OX=9606 GN=OXSR1 PE=1 SV=1	0.43687	0.070801	0.00829517	1.02061	0.966235	1.10073
O95749	O95749	10	10	10	GGPS1	sp|O95749|GGPPS_HUMAN Geranylgeranyl pyrophosphate synthase OS=Homo sapiens OX=9606 GN=GGPS1 PE=1 SV=1	0.0475972	0.161219	0.00492914	1.0863	0.957388	1.19889
O95757	O95757	45	40	40	HSPA4L	sp|O95757|HS74L_HUMAN Heat shock 70 kDa protein 4L OS=Homo sapiens OX=9606 GN=HSPA4L PE=1 SV=3	0.0106366	0.757425	0.160198	0.952029	0.988295	0.986376
O95758	O95758	13	10	10	PTBP3	sp|O95758|PTBP3_HUMAN Polypyrimidine tract-binding protein 3 OS=Homo sapiens OX=9606 GN=PTBP3 PE=1 SV=2	0.936842	0.201351	8.15967e-05	0.996987	1.04182	1.1493
O95759	O95759	8	7	7	TBC1D8	sp|O95759|TBCD8_HUMAN TBC1 domain family member 8 OS=Homo sapiens OX=9606 GN=TBC1D8 PE=1 SV=3	0.258632	0.14911	0.00822137	1.04851	0.953747	1.31341
O95777	O95777	6	6	6	LSM8	sp|O95777|LSM8_HUMAN U6 snRNA-associated Sm-like protein LSm8 OS=Homo sapiens OX=9606 GN=LSM8 PE=1 SV=3	0.200241	0.31018	0.300533	0.965391	0.971938	0.97422
O95782	O95782	44	44	34	AP2A1	sp|O95782|AP2A1_HUMAN AP-2 complex subunit alpha-1 OS=Homo sapiens OX=9606 GN=AP2A1 PE=1 SV=3	0.239062	0.269645	0.000275418	1.06012	1.02329	1.09559
O95785	O95785	20	20	20	WIZ	sp|O95785|WIZ_HUMAN Protein Wiz OS=Homo sapiens OX=9606 GN=WIZ PE=1 SV=2	0.00159854	0.419141	0.111636	0.943005	0.976958	0.934748
O95786	O95786	12	12	12	DDX58	sp|O95786|RIGI_HUMAN Antiviral innate immune response receptor RIG-I OS=Homo sapiens OX=9606 GN=RIGI PE=1 SV=2	0.0736724	0.353842	0.0177983	1.0933	0.975413	1.14312
O95793	O95793	35	35	32	STAU1	sp|O95793|STAU1_HUMAN Double-stranded RNA-binding protein Staufen homolog 1 OS=Homo sapiens OX=9606 GN=STAU1 PE=1 SV=2	0.117807	0.191474	0.290195	0.948412	0.961245	0.954353
O95801	O95801	15	15	15	TTC4	sp|O95801|TTC4_HUMAN Tetratricopeptide repeat protein 4 OS=Homo sapiens OX=9606 GN=TTC4 PE=1 SV=3	0.169262	0.321428	0.040155	1.04668	1.04464	0.905649
O95807	O95807	2	2	2	TMEM50A	sp|O95807|TM50A_HUMAN Transmembrane protein 50A OS=Homo sapiens OX=9606 GN=TMEM50A PE=1 SV=1	0.158914	0.177277	0.142092	0.749657	0.772194	0.743772
O95810	O95810	12	12	12	SDPR	sp|O95810|CAVN2_HUMAN Caveolae-associated protein 2 OS=Homo sapiens OX=9606 GN=CAVIN2 PE=1 SV=3	0.00266803	0.00128101	0.0104332	1.3288	1.34941	0.881041
O95816	O95816	15	15	15	BAG2	sp|O95816|BAG2_HUMAN BAG family molecular chaperone regulator 2 OS=Homo sapiens OX=9606 GN=BAG2 PE=1 SV=1	0.0344993	0.025922	0.00635871	0.957536	1.06419	0.747934
O95817	O95817	27	27	27	BAG3	sp|O95817|BAG3_HUMAN BAG family molecular chaperone regulator 3 OS=Homo sapiens OX=9606 GN=BAG3 PE=1 SV=3	0.01264	0.00412633	0.000883424	1.08146	1.04774	0.730497
O95819;Q9UKE5	O95819	51;12	51;12	35;1	MAP4K4	sp|O95819|M4K4_HUMAN Mitogen-activated protein kinase kinase kinase kinase 4 OS=Homo sapiens OX=9606 GN=MAP4K4 PE=1 SV=2	0.00589143	0.0444406	0.00235189	0.767821	0.889474	0.756568
O95822;Q5T655	O95822	18;1	18;1	18;1	MLYCD	sp|O95822|DCMC_HUMAN Malonyl-CoA decarboxylase, mitochondrial OS=Homo sapiens OX=9606 GN=MLYCD PE=1 SV=3	0.024073	0.0768752	0.00129814	0.955532	0.924044	1.27027
O95825	O95825	11	11	11	CRYZL1	sp|O95825|QORL1_HUMAN Quinone oxidoreductase-like protein 1 OS=Homo sapiens OX=9606 GN=CRYZL1 PE=1 SV=2	0.122902	0.163498	0.0499008	1.21271	1.17387	1.36853
O95831	O95831	28	28	28	AIFM1	sp|O95831|AIFM1_HUMAN Apoptosis-inducing factor 1, mitochondrial OS=Homo sapiens OX=9606 GN=AIFM1 PE=1 SV=1	0.0551929	0.0841237	0.0020189	1.14018	1.09827	1.319
O95832	O95832	6	6	6	CLDN1	sp|O95832|CLD1_HUMAN Claudin-1 OS=Homo sapiens OX=9606 GN=CLDN1 PE=1 SV=1	0.0140109	0.0308971	0.0513696	0.79748	0.84562	0.765943
O95833	O95833	6	6	6	CLIC3	sp|O95833|CLIC3_HUMAN Chloride intracellular channel protein 3 OS=Homo sapiens OX=9606 GN=CLIC3 PE=1 SV=2	0.0707434	0.00799021	0.0258073	0.928058	0.841569	2.18399
O95834;O00423	O95834	13;1	13;1	12;0	EML2	sp|O95834|EMAL2_HUMAN Echinoderm microtubule-associated protein-like 2 OS=Homo sapiens OX=9606 GN=EML2 PE=1 SV=1	0.0988545	0.976943	0.0463887	1.15211	1.00062	1.06908
O95835	O95835	5	5	5	LATS1	sp|O95835|LATS1_HUMAN Serine/threonine-protein kinase LATS1 OS=Homo sapiens OX=9606 GN=LATS1 PE=1 SV=1	0.874001	0.0389311	0.356319	1.02041	0.908228	0.974261
O95837	O95837	5	1	1	GNA14	sp|O95837|GNA14_HUMAN Guanine nucleotide-binding protein subunit alpha-14 OS=Homo sapiens OX=9606 GN=GNA14 PE=1 SV=1	0.0613354	0.396431	0.0943823	0.876294	0.986356	0.889049
O95848	O95848	2	2	2	NUDT14	sp|O95848|NUD14_HUMAN Uridine diphosphate glucose pyrophosphatase NUDT14 OS=Homo sapiens OX=9606 GN=NUDT14 PE=1 SV=2	0.538049	0.982771	0.0336828	1.12862	0.991468	1.43759
O95857	O95857	4	4	3	TSPAN13	sp|O95857|TSN13_HUMAN Tetraspanin-13 OS=Homo sapiens OX=9606 GN=TSPAN13 PE=2 SV=1	0.614036	0.0606476	0.441089	1.05206	0.935572	0.928891
O95861	O95861	16	16	16	BPNT1	sp|O95861|BPNT1_HUMAN 3(2),5-bisphosphate nucleotidase 1 OS=Homo sapiens OX=9606 GN=BPNT1 PE=1 SV=1	0.10406	0.0871531	0.0021154	1.09657	1.04173	1.20612
O95864	O95864	16	16	15	FADS2	sp|O95864|FADS2_HUMAN Acyl-CoA 6-desaturase OS=Homo sapiens OX=9606 GN=FADS2 PE=1 SV=1	0.210529	0.0454337	0.157607	0.757651	0.753041	1.16057
O95865	O95865	11	10	10	DDAH2	sp|O95865|DDAH2_HUMAN N(G),N(G)-dimethylarginine dimethylaminohydrolase 2 OS=Homo sapiens OX=9606 GN=DDAH2 PE=1 SV=1	0.0277084	0.118647	0.0523786	1.30196	1.12972	1.20691
O95870	O95870	15	15	15	ABHD16A	sp|O95870|ABHGA_HUMAN Phosphatidylserine lipase ABHD16A OS=Homo sapiens OX=9606 GN=ABHD16A PE=1 SV=3	0.863928	0.447547	0.559476	0.980728	0.929304	1.04821
O95873	O95873	4	4	4	C6orf47	sp|O95873|CF047_HUMAN Uncharacterized protein C6orf47 OS=Homo sapiens OX=9606 GN=C6orf47 PE=1 SV=2	0.070446	0.0563219	0.248799	0.816881	0.778783	0.910973
O95881	O95881	9	9	9	TXNDC12	sp|O95881|TXD12_HUMAN Thioredoxin domain-containing protein 12 OS=Homo sapiens OX=9606 GN=TXNDC12 PE=1 SV=1	0.0997443	0.203228	0.224583	1.12985	1.10466	1.03533
O95900	O95900	12	12	12	TRUB2	sp|O95900|TRUB2_HUMAN Pseudouridylate synthase TRUB2, mitochondrial OS=Homo sapiens OX=9606 GN=TRUB2 PE=1 SV=1	0.0125101	0.0135535	0.0191023	1.19376	1.21812	1.16128
O95905	O95905	9	9	9	ECD	sp|O95905|ECD_HUMAN Protein ecdysoneless homolog OS=Homo sapiens OX=9606 GN=ECD PE=1 SV=1	0.0689476	0.0331689	0.012836	0.903279	0.913468	0.877939
O95926	O95926	6	6	6	SYF2	sp|O95926|SYF2_HUMAN Pre-mRNA-splicing factor SYF2 OS=Homo sapiens OX=9606 GN=SYF2 PE=1 SV=1	0.676557	0.684992	0.0287793	0.988973	0.980807	0.947418
O95954	O95954	30	30	30	FTCD	sp|O95954|FTCD_HUMAN Formimidoyltransferase-cyclodeaminase OS=Homo sapiens OX=9606 GN=FTCD PE=1 SV=2	0.0077861	0.0431316	0.00135848	0.877591	0.90437	1.70653
O95983	O95983	10	9	9	MBD3	sp|O95983|MBD3_HUMAN Methyl-CpG-binding domain protein 3 OS=Homo sapiens OX=9606 GN=MBD3 PE=1 SV=1	0.079587	0.00883572	0.00604595	0.836285	0.898368	0.730348
O95985	O95985	15	15	15	TOP3B	sp|O95985|TOP3B_HUMAN DNA topoisomerase 3-beta-1 OS=Homo sapiens OX=9606 GN=TOP3B PE=1 SV=1	0.801621	0.481987	0.595515	1.02348	0.981863	1.02047
O95989	O95989	7	7	7	NUDT3	sp|O95989|NUDT3_HUMAN Diphosphoinositol polyphosphate phosphohydrolase 1 OS=Homo sapiens OX=9606 GN=NUDT3 PE=1 SV=1	0.920713	0.31041	0.0651693	0.996356	0.965745	0.917986
O95994;Q8TD06	O95994	4;1	4;1	4;1	AGR2	sp|O95994|AGR2_HUMAN Anterior gradient protein 2 homolog OS=Homo sapiens OX=9606 GN=AGR2 PE=1 SV=1	0.00158943	0.00567194	0.434132	2.898	1.87356	1.0686
O95999	O95999	8	8	8	BCL10	sp|O95999|BCL10_HUMAN B-cell lymphoma/leukemia 10 OS=Homo sapiens OX=9606 GN=BCL10 PE=1 SV=1	0.0405462	0.421355	0.0292367	1.08417	1.03148	0.898775
O96000	O96000	10	10	10	NDUFB10	sp|O96000|NDUBA_HUMAN NADH dehydrogenase [ubiquinone] 1 beta subcomplex subunit 10 OS=Homo sapiens OX=9606 GN=NDUFB10 PE=1 SV=3	0.32198	0.267799	0.0137942	1.05953	1.0544	1.32043
O96005	O96005	14	14	14	CLPTM1	sp|O96005|CLPT1_HUMAN Putative lipid scramblase CLPTM1 OS=Homo sapiens OX=9606 GN=CLPTM1 PE=1 SV=1	0.18543	0.0335698	0.293909	0.789232	0.891248	0.980807
O96006	O96006	12	12	12	ZBED1	sp|O96006|ZBED1_HUMAN E3 SUMO-protein ligase ZBED1 OS=Homo sapiens OX=9606 GN=ZBED1 PE=1 SV=1	0.162214	0.0943764	0.0431137	0.873459	0.902242	0.826545
O96007	O96007	6	6	6	MOCS2	sp|O96007|MOC2B_HUMAN Molybdopterin synthase catalytic subunit OS=Homo sapiens OX=9606 GN=MOCS2 PE=1 SV=1	0.575261	0.469863	0.0870143	1.04842	1.06726	1.25622
O96008	O96008	11	11	11	TOMM40	sp|O96008|TOM40_HUMAN Mitochondrial import receptor subunit TOM40 homolog OS=Homo sapiens OX=9606 GN=TOMM40 PE=1 SV=1	0.420089	0.136341	0.557131	1.03477	1.04418	1.01466
O96011	O96011	6	6	6	PEX11B	sp|O96011|PX11B_HUMAN Peroxisomal membrane protein 11B OS=Homo sapiens OX=9606 GN=PEX11B PE=1 SV=1	0.981173	0.654759	0.004665	0.99732	0.972431	1.47436
O96013;Q9NQU5	O96013	22;1	22;1	20;0	PAK4	sp|O96013|PAK4_HUMAN Serine/threonine-protein kinase PAK 4 OS=Homo sapiens OX=9606 GN=PAK4 PE=1 SV=1	0.00210535	0.115793	0.319045	0.904453	0.947635	0.953567
O96017	O96017	14	14	14	CHEK2	sp|O96017|CHK2_HUMAN Serine/threonine-protein kinase Chk2 OS=Homo sapiens OX=9606 GN=CHEK2 PE=1 SV=1	0.0936691	0.114833	0.136549	0.502036	0.529199	0.561588
O96019;O94805	O96019	17;4	17;4	17;4	ACTL6A	sp|O96019|ACL6A_HUMAN Actin-like protein 6A OS=Homo sapiens OX=9606 GN=ACTL6A PE=1 SV=1	0.211341	0.456272	0.544214	1.03986	1.02472	0.98355
O96028	O96028	36	36	36	WHSC1	sp|O96028|NSD2_HUMAN Histone-lysine N-methyltransferase NSD2 OS=Homo sapiens OX=9606 GN=NSD2 PE=1 SV=1	0.234463	0.13222	0.0936886	0.899981	0.92912	0.888027
O96033	O96033	3	3	3	MOCS2	sp|O96033|MOC2A_HUMAN Molybdopterin synthase sulfur carrier subunit OS=Homo sapiens OX=9606 GN=MOCS2 PE=1 SV=1	0.537234	0.214927	0.0155836	1.02677	1.06833	1.31051
P00167	P00167	6	6	6	CYB5A	sp|P00167|CYB5_HUMAN Cytochrome b5 OS=Homo sapiens OX=9606 GN=CYB5A PE=1 SV=2	0.0422467	0.0291172	0.006791	0.729107	0.840509	1.6651
P00325;P00326;P07327	P00325;P00326;P07327	5;3;3	4;3;3	4;3;3	ADH1B;ADH1C;ADH1A	sp|P00325|ADH1B_HUMAN All-trans-retinol dehydrogenase [NAD(+)] ADH1B OS=Homo sapiens OX=9606 GN=ADH1B PE=1 SV=3;sp|P00326|ADH1G_HUMAN Alcohol dehydrogenase 1C OS=Homo sapiens OX=9606 GN=ADH1C PE=1 SV=2;sp|P07327|ADH1A_HUMAN Alcohol dehydrogenase 1A OS=Homo	0.2731	0.374479	0.000695905	0.884779	0.796999	4.9337
P00338;Q6ZMR3;P07864	P00338	33;2;1	33;2;1	29;1;0	LDHA	sp|P00338|LDHA_HUMAN L-lactate dehydrogenase A chain OS=Homo sapiens OX=9606 GN=LDHA PE=1 SV=2	0.141393	0.522526	0.0540831	1.10388	1.038	0.861843
P00352	P00352	39	39	36	ALDH1A1	sp|P00352|AL1A1_HUMAN Aldehyde dehydrogenase 1A1 OS=Homo sapiens OX=9606 GN=ALDH1A1 PE=1 SV=2	0.0141161	0.0157552	9.273e-05	0.837946	0.802771	1.49825
P00367;P49448	P00367;P49448	34;23	34;23	34;23	GLUD1;GLUD2	sp|P00367|DHE3_HUMAN Glutamate dehydrogenase 1, mitochondrial OS=Homo sapiens OX=9606 GN=GLUD1 PE=1 SV=2;sp|P49448|DHE4_HUMAN Glutamate dehydrogenase 2, mitochondrial OS=Homo sapiens OX=9606 GN=GLUD2 PE=1 SV=2	0.0581981	0.654333	0.00217166	0.898791	0.966315	1.37809
P00374;Q86XF0	P00374	12;3	12;3	12;3	DHFR	sp|P00374|DYR_HUMAN Dihydrofolate reductase OS=Homo sapiens OX=9606 GN=DHFR PE=1 SV=2	0.562389	0.948934	0.459272	0.91077	0.978444	1.09516
P00387	P00387	18	18	18	CYB5R3	sp|P00387|NB5R3_HUMAN NADH-cytochrome b5 reductase 3 OS=Homo sapiens OX=9606 GN=CYB5R3 PE=1 SV=3	0.903686	0.785164	0.0208762	0.991234	1.01101	1.17888
P00390	P00390	24	24	24	GSR	sp|P00390|GSHR_HUMAN Glutathione reductase, mitochondrial OS=Homo sapiens OX=9606 GN=GSR PE=1 SV=2	0.0910072	0.204325	0.178134	1.15697	1.08938	1.1007
P00395	P00395	2	2	2	MT-CO1	sp|P00395|COX1_HUMAN Cytochrome c oxidase subunit 1 OS=Homo sapiens OX=9606 GN=MT-CO1 PE=1 SV=1	0.175859	0.311012	0.76953	0.940224	0.931394	0.975503
P00403	P00403	6	6	6	MT-CO2	sp|P00403|COX2_HUMAN Cytochrome c oxidase subunit 2 OS=Homo sapiens OX=9606 GN=MT-CO2 PE=1 SV=1	0.270659	0.586873	0.00632353	0.868823	0.968149	1.25466
P00414	P00414	1	1	1	MT-CO3	sp|P00414|COX3_HUMAN Cytochrome c oxidase subunit 3 OS=Homo sapiens OX=9606 GN=MT-CO3 PE=1 SV=2	0.016388	0.253908	0.0121178	0.926467	0.950394	1.07542
P00439;Q8IWU9	P00439	35;1	35;1	35;1	PAH	sp|P00439|PH4H_HUMAN Phenylalanine-4-hydroxylase OS=Homo sapiens OX=9606 GN=PAH PE=1 SV=1	0.0365076	0.00426215	0.000873549	0.796608	0.893708	1.58917
P00441	P00441	9	9	9	SOD1	sp|P00441|SODC_HUMAN Superoxide dismutase [Cu-Zn] OS=Homo sapiens OX=9606 GN=SOD1 PE=1 SV=2	0.0293828	0.856579	0.124123	1.07974	1.01519	1.21795
P00450;CON__ENSEMBL:ENSBTAP00000031900	P00450	17;5	17;5	17;5	CP	sp|P00450|CERU_HUMAN Ceruloplasmin OS=Homo sapiens OX=9606 GN=CP PE=1 SV=1	0.00669948	0.282892	0.00367984	1.27922	1.13317	0.672736
P00480	P00480	4	4	4	OTC	sp|P00480|OTC_HUMAN Ornithine transcarbamylase, mitochondrial OS=Homo sapiens OX=9606 GN=OTC PE=1 SV=3	0.0902614	0.167611	0.0779	1.26096	1.11743	1.35644
P00488	P00488	2	2	2	F13A1	sp|P00488|F13A_HUMAN Coagulation factor XIII A chain OS=Homo sapiens OX=9606 GN=F13A1 PE=1 SV=5	0.521097	0.680041	0.13142	1.07372	1.08572	1.27952
P00491	P00491	18	18	18	PNP	sp|P00491|PNPH_HUMAN Purine nucleoside phosphorylase OS=Homo sapiens OX=9606 GN=PNP PE=1 SV=2	0.00589293	0.102435	0.470073	1.16656	1.08225	1.01562
P00492;Q9NRG1	P00492	13;1	13;1	13;1	HPRT1	sp|P00492|HPRT_HUMAN Hypoxanthine-guanine phosphoribosyltransferase OS=Homo sapiens OX=9606 GN=HPRT1 PE=1 SV=2	0.0199573	0.329581	0.844299	1.13277	1.02533	0.995644
P00505	P00505	28	28	28	GOT2	sp|P00505|AATM_HUMAN Aspartate aminotransferase, mitochondrial OS=Homo sapiens OX=9606 GN=GOT2 PE=1 SV=3	0.160015	0.269302	0.108148	1.16239	1.10816	1.20794
P00519	P00519	17	17	14	ABL1	sp|P00519|ABL1_HUMAN Tyrosine-protein kinase ABL1 OS=Homo sapiens OX=9606 GN=ABL1 PE=1 SV=4	0.168656	0.155749	0.435396	0.908091	0.934869	0.969686
P00533	P00533	36	36	35	EGFR	sp|P00533|EGFR_HUMAN Epidermal growth factor receptor OS=Homo sapiens OX=9606 GN=EGFR PE=1 SV=2	0.253941	0.259779	0.00639297	1.17493	1.08546	1.0649
P00558	P00558	33	33	27	PGK1	sp|P00558|PGK1_HUMAN Phosphoglycerate kinase 1 OS=Homo sapiens OX=9606 GN=PGK1 PE=1 SV=3	0.0097967	0.111802	0.0186042	1.27796	1.17114	1.18583
P00568;Q9Y6K8	P00568	15;1	15;1	15;1	AK1	sp|P00568|KAD1_HUMAN Adenylate kinase isoenzyme 1 OS=Homo sapiens OX=9606 GN=AK1 PE=1 SV=3	0.0137187	0.0651843	0.0227947	1.1045	1.04668	1.13446
P00734	P00734	23	23	16	F2	sp|P00734|THRB_HUMAN Prothrombin OS=Homo sapiens OX=9606 GN=F2 PE=1 SV=2	0.0190516	0.0284562	0.767714	1.18969	1.15815	0.98891
P00738;P00739	P00738;P00739	22;11	22;11	22;11	HP;HPR	sp|P00738|HPT_HUMAN Haptoglobin OS=Homo sapiens OX=9606 GN=HP PE=1 SV=1;sp|P00739|HPTR_HUMAN Haptoglobin-related protein OS=Homo sapiens OX=9606 GN=HPR PE=2 SV=2	0.233624	0.642175	0.0766157	1.09841	0.9645	0.82712
P00742	P00742	9	9	9	F10	sp|P00742|FA10_HUMAN Coagulation factor X OS=Homo sapiens OX=9606 GN=F10 PE=1 SV=2	0.0568351	0.079802	0.0083806	1.08178	0.927121	1.25053
P00751	P00751	20	20	19	CFB	sp|P00751|CFAB_HUMAN Complement factor B OS=Homo sapiens OX=9606 GN=CFB PE=1 SV=2	0.0200999	0.338397	0.370555	1.16639	0.983561	0.945473
P00813	P00813	4	4	4	ADA	sp|P00813|ADA_HUMAN Adenosine deaminase OS=Homo sapiens OX=9606 GN=ADA PE=1 SV=3	0.243223	0.403367	0.308837	1.0819	1.0533	0.929669
P00846	P00846	2	2	2	MT-ATP6	sp|P00846|ATP6_HUMAN ATP synthase subunit a OS=Homo sapiens OX=9606 GN=MT-ATP6 PE=1 SV=1	0.397294	0.749012	0.144551	0.932448	0.974463	1.12057
P00966	P00966	22	22	22	ASS1	sp|P00966|ASSY_HUMAN Argininosuccinate synthase OS=Homo sapiens OX=9606 GN=ASS1 PE=1 SV=2	0.241897	0.0629877	0.0143897	0.954573	0.924567	1.27065
P00973	P00973	5	5	5	OAS1	sp|P00973|OAS1_HUMAN 2-5-oligoadenylate synthase 1 OS=Homo sapiens OX=9606 GN=OAS1 PE=1 SV=4	0.0145096	0.167701	0.0136446	1.37421	1.09075	0.653606
P00995	P00995	2	2	2	SPINK1	sp|P00995|ISK1_HUMAN Serine protease inhibitor Kazal-type 1 OS=Homo sapiens OX=9606 GN=SPINK1 PE=1 SV=2	0.184338	0.131431	0.0774768	1.14264	1.15697	1.21883
P01008	P01008	20	20	15	SERPINC1	sp|P01008|ANT3_HUMAN Antithrombin-III OS=Homo sapiens OX=9606 GN=SERPINC1 PE=1 SV=1	0.993179	0.191076	0.00894315	0.999297	0.934455	1.28323
P01009;P20848	P01009	29;1	29;1	29;1	SERPINA1	sp|P01009|A1AT_HUMAN Alpha-1-antitrypsin OS=Homo sapiens OX=9606 GN=SERPINA1 PE=1 SV=3	0.520068	0.380005	0.0752101	1.03228	1.04828	1.38874
P01011	P01011	12	12	12	SERPINA3	sp|P01011|AACT_HUMAN Alpha-1-antichymotrypsin OS=Homo sapiens OX=9606 GN=SERPINA3 PE=1 SV=2	0.0164373	0.048121	0.00467374	1.54904	1.35304	0.485902
P01019	P01019	10	10	10	AGT	sp|P01019|ANGT_HUMAN Angiotensinogen OS=Homo sapiens OX=9606 GN=AGT PE=1 SV=3	0.00537696	0.777512	0.00948022	1.1483	0.977639	1.07368
P01023	P01023	70	70	56	A2M	sp|P01023|A2MG_HUMAN Alpha-2-macroglobulin OS=Homo sapiens OX=9606 GN=A2M PE=1 SV=3	0.0241937	0.40086	0.209314	1.24379	0.915646	1.06338
P01024	P01024	92	92	84	C3	sp|P01024|CO3_HUMAN Complement C3 OS=Homo sapiens OX=9606 GN=C3 PE=1 SV=2	0.00189989	0.0615579	0.00659752	1.10925	0.928715	0.958122
P01031	P01031	23	23	18	C5	sp|P01031|CO5_HUMAN Complement C5 OS=Homo sapiens OX=9606 GN=C5 PE=1 SV=4	0.455129	0.00130708	0.00296066	1.02257	0.92183	0.645881
P01033	P01033	4	4	4	TIMP1	sp|P01033|TIMP1_HUMAN Metalloproteinase inhibitor 1 OS=Homo sapiens OX=9606 GN=TIMP1 PE=1 SV=1	0.000189066	0.000292602	0.00200425	1.93114	1.63382	0.692369
P01034	P01034	5	5	5	CST3	sp|P01034|CYTC_HUMAN Cystatin-C OS=Homo sapiens OX=9606 GN=CST3 PE=1 SV=1	0.105206	0.488342	0.0739601	1.20522	1.05729	0.784363
P01040	P01040	10	10	10	CSTA	sp|P01040|CYTA_HUMAN Cystatin-A OS=Homo sapiens OX=9606 GN=CSTA PE=1 SV=1	0.57056	0.26788	0.0671281	1.11522	1.23365	1.62611
P01042	P01042	4	4	4	KNG1	sp|P01042|KNG1_HUMAN Kininogen-1 OS=Homo sapiens OX=9606 GN=KNG1 PE=1 SV=2	0.10554	0.152393	0.010531	0.900754	0.930802	2.37589
P01106	P01106	1	1	1	MYC	sp|P01106|MYC_HUMAN Myc proto-oncogene protein OS=Homo sapiens OX=9606 GN=MYC PE=1 SV=2	0.0043181	0.132066	0.0316996	0.749461	0.835253	0.370732
P01111	P01111	9	2	2	NRAS	sp|P01111|RASN_HUMAN GTPase NRas OS=Homo sapiens OX=9606 GN=NRAS PE=1 SV=1	0.156864	0.397728	0.108132	1.13427	1.08468	1.35768
P01112	P01112	10	10	2	HRAS	sp|P01112|RASH_HUMAN GTPase HRas OS=Homo sapiens OX=9606 GN=HRAS PE=1 SV=1	0.839934	0.29747	0.301867	0.980205	1.07903	1.07935
P01116	P01116	10	5	4	KRAS	sp|P01116|RASK_HUMAN GTPase KRas OS=Homo sapiens OX=9606 GN=KRAS PE=1 SV=1	0.518648	0.14818	0.0110792	0.960456	1.03695	1.15385
P01130	P01130	22	22	21	LDLR	sp|P01130|LDLR_HUMAN Low-density lipoprotein receptor OS=Homo sapiens OX=9606 GN=LDLR PE=1 SV=1	0.20647	0.900554	0.0117601	1.14528	1.01209	0.760997
P01137	P01137	2	2	2	TGFB1	sp|P01137|TGFB1_HUMAN Transforming growth factor beta-1 proprotein OS=Homo sapiens OX=9606 GN=TGFB1 PE=1 SV=3	0.0562231	0.104778	0.0770007	1.18193	1.13209	0.861955
P01344	P01344	3	3	3	IGF2	sp|P01344|IGF2_HUMAN Insulin-like growth factor II OS=Homo sapiens OX=9606 GN=IGF2 PE=1 SV=1	0.760462	0.737679	0.261618	1.02902	1.04388	1.20322
P01889	P01889	8	1	1	HLA-B	sp|P01889|HLAB_HUMAN HLA class I histocompatibility antigen, B alpha chain OS=Homo sapiens OX=9606 GN=HLA-B PE=1 SV=3	0.057831	0.324087	0.00213468	1.12233	0.974432	1.53015
P01893	P01893	9	1	1	HLA-H	sp|P01893|HLAH_HUMAN Putative HLA class I histocompatibility antigen, alpha chain H OS=Homo sapiens OX=9606 GN=HLA-H PE=5 SV=3	0.342031	0.643332	0.151429	1.10823	1.04688	1.08499
P02462;P29400	P02462;P29400	2;2	2;2	2;2	COL4A1;COL4A5	sp|P02462|CO4A1_HUMAN Collagen alpha-1(IV) chain OS=Homo sapiens OX=9606 GN=COL4A1 PE=1 SV=4;sp|P29400|CO4A5_HUMAN Collagen alpha-5(IV) chain OS=Homo sapiens OX=9606 GN=COL4A5 PE=1 SV=2	0.154893	0.144372	0.227237	0.882117	0.887608	0.891198
P02545;REV__Q5VX52	P02545	50;1	50;1	48;1	LMNA	sp|P02545|LMNA_HUMAN Prelamin-A/C OS=Homo sapiens OX=9606 GN=LMNA PE=1 SV=1	0.0115221	0.134103	0.00511118	1.1672	1.05903	1.10653
P02585	P02585	5	4	4	TNNC2	sp|P02585|TNNC2_HUMAN Troponin C, skeletal muscle OS=Homo sapiens OX=9606 GN=TNNC2 PE=1 SV=2	0.153682	0.174915	0.00180822	0.903924	0.909894	2.61069
P02647	P02647	21	21	20	APOA1	sp|P02647|APOA1_HUMAN Apolipoprotein A-I OS=Homo sapiens OX=9606 GN=APOA1 PE=1 SV=1	0.167331	0.117416	0.00868948	1.10537	0.835816	1.63884
P02649	P02649	23	23	19	APOE	sp|P02649|APOE_HUMAN Apolipoprotein E OS=Homo sapiens OX=9606 GN=APOE PE=1 SV=1	0.036583	0.614113	0.244418	1.22774	0.950715	1.06684
P02652	P02652	3	3	3	APOA2	sp|P02652|APOA2_HUMAN Apolipoprotein A-II OS=Homo sapiens OX=9606 GN=APOA2 PE=1 SV=1	0.0148936	0.116165	0.00637322	1.56208	1.16326	0.441501
P02654	P02654	4	4	4	APOC1	sp|P02654|APOC1_HUMAN Apolipoprotein C-I OS=Homo sapiens OX=9606 GN=APOC1 PE=1 SV=1	0.016803	0.0792808	0.00484973	1.37605	0.868524	1.23682
P02655	P02655	5	5	5	APOC2	sp|P02655|APOC2_HUMAN Apolipoprotein C-II OS=Homo sapiens OX=9606 GN=APOC2 PE=1 SV=1	0.0804173	0.366054	0.0287608	1.1044	0.961207	1.19782
P02656	P02656	4	4	4	APOC3	sp|P02656|APOC3_HUMAN Apolipoprotein C-III OS=Homo sapiens OX=9606 GN=APOC3 PE=1 SV=1	0.104276	0.0156514	0.000755272	0.882175	0.73202	3.57151
P02671	P02671	31	31	30	FGA	sp|P02671|FIBA_HUMAN Fibrinogen alpha chain OS=Homo sapiens OX=9606 GN=FGA PE=1 SV=2	0.484787	0.0121927	0.00270004	1.03811	0.818449	1.35256
P02675	P02675	26	21	21	FGB	sp|P02675|FIBB_HUMAN Fibrinogen beta chain OS=Homo sapiens OX=9606 GN=FGB PE=1 SV=2	0.0943164	0.0573979	0.0848363	0.942598	0.817864	1.20961
P02679	P02679	28	28	28	FGG	sp|P02679|FIBG_HUMAN Fibrinogen gamma chain OS=Homo sapiens OX=9606 GN=FGG PE=1 SV=3	0.385992	0.010003	0.000236242	1.08153	0.849708	1.89264
P02686	P02686	4	4	4	MBP	sp|P02686|MBP_HUMAN Myelin basic protein OS=Homo sapiens OX=9606 GN=MBP PE=1 SV=3	0.0670812	0.201519	0.0435116	1.16504	1.12062	1.14794
P02749	P02749	13	13	11	APOH	sp|P02749|APOH_HUMAN Beta-2-glycoprotein 1 OS=Homo sapiens OX=9606 GN=APOH PE=1 SV=3	0.29832	0.185619	0.131139	0.908101	0.876328	0.84664
P02750	P02750	3	3	3	LRG1	sp|P02750|A2GL_HUMAN Leucine-rich alpha-2-glycoprotein OS=Homo sapiens OX=9606 GN=LRG1 PE=1 SV=2	0.51842	0.953156	0.121817	1.06842	1.00423	0.769582
P02751	P02751	78	78	78	FN1	sp|P02751|FINC_HUMAN Fibronectin OS=Homo sapiens OX=9606 GN=FN1 PE=1 SV=5	0.0279428	0.881247	0.135864	1.17686	0.992705	0.711803
P02753	P02753	12	12	12	RBP4	sp|P02753|RET4_HUMAN Retinol-binding protein 4 OS=Homo sapiens OX=9606 GN=RBP4 PE=1 SV=3	0.0524604	0.203295	0.00966499	1.35635	1.15592	2.15125
P02760	P02760	17	17	16	AMBP	sp|P02760|AMBP_HUMAN Protein AMBP OS=Homo sapiens OX=9606 GN=AMBP PE=1 SV=1	0.0157432	0.440745	0.0465177	1.30559	0.956002	1.18071
P02763	P02763	9	9	6	ORM1	sp|P02763|A1AG1_HUMAN Alpha-1-acid glycoprotein 1 OS=Homo sapiens OX=9606 GN=ORM1 PE=1 SV=2	0.630501	0.0228688	0.00712614	1.01211	0.779429	1.24621
P02765	P02765	10	7	7	AHSG	sp|P02765|FETUA_HUMAN Alpha-2-HS-glycoprotein OS=Homo sapiens OX=9606 GN=AHSG PE=1 SV=2	0.187616	0.0168065	0.000364736	1.05842	0.894535	0.562135
P02766	P02766	5	5	5	TTR	sp|P02766|TTHY_HUMAN Transthyretin OS=Homo sapiens OX=9606 GN=TTR PE=1 SV=1	0.134135	0.123958	0.185533	1.12702	1.12852	1.1164
P02771	P02771	38	38	33	AFP	sp|P02771|FETA_HUMAN Alpha-fetoprotein OS=Homo sapiens OX=9606 GN=AFP PE=1 SV=1	0.773867	0.146614	0.00135921	0.993683	0.955072	0.713577
P02786	P02786	40	40	39	TFRC	sp|P02786|TFR1_HUMAN Transferrin receptor protein 1 OS=Homo sapiens OX=9606 GN=TFRC PE=1 SV=2	0.709855	0.226407	0.0502113	0.97874	0.969034	0.845454
P02787	P02787	45	45	42	TF	sp|P02787|TRFE_HUMAN Serotransferrin OS=Homo sapiens OX=9606 GN=TF PE=1 SV=4	0.0957485	0.00601064	0.000725874	0.908407	0.7619	2.36745
P02792	P02792	7	7	7	FTL	sp|P02792|FRIL_HUMAN Ferritin light chain OS=Homo sapiens OX=9606 GN=FTL PE=1 SV=2	0.0732783	0.0558857	0.0418415	1.29879	1.34249	1.55912
P02794	P02794	9	9	9	FTH1	sp|P02794|FRIH_HUMAN Ferritin heavy chain OS=Homo sapiens OX=9606 GN=FTH1 PE=1 SV=2	0.139457	0.193737	0.0653669	1.15739	1.12806	1.26587
P02795;P80294	P02795	5;1	3;1	2;0	MT2A	sp|P02795|MT2_HUMAN Metallothionein-2 OS=Homo sapiens OX=9606 GN=MT2A PE=1 SV=1	0.00544421	0.0634391	0.0101794	1.36783	1.12844	0.73352
P03886	P03886	1	1	1	MT-ND1	sp|P03886|NU1M_HUMAN NADH-ubiquinone oxidoreductase chain 1 OS=Homo sapiens OX=9606 GN=MT-ND1 PE=1 SV=1	0.706337	0.573635	0.0975095	1.03035	1.01794	1.14072
P03891	P03891	1	1	1	MT-ND2	sp|P03891|NU2M_HUMAN NADH-ubiquinone oxidoreductase chain 2 OS=Homo sapiens OX=9606 GN=MT-ND2 PE=1 SV=2	0.171894	0.939197	0.438911	0.830839	0.994529	1.04292
P03897	P03897	1	1	1	MT-ND3	sp|P03897|NU3M_HUMAN NADH-ubiquinone oxidoreductase chain 3 OS=Homo sapiens OX=9606 GN=MT-ND3 PE=1 SV=1	0.164048	0.368386	0.194235	0.893602	0.888864	0.865954
P03905	P03905	2	2	2	MT-ND4	sp|P03905|NU4M_HUMAN NADH-ubiquinone oxidoreductase chain 4 OS=Homo sapiens OX=9606 GN=MT-ND4 PE=1 SV=1	0.934136	0.279022	0.437676	0.991254	0.750236	1.14983
P03915	P03915	4	4	4	MT-ND5	sp|P03915|NU5M_HUMAN NADH-ubiquinone oxidoreductase chain 5 OS=Homo sapiens OX=9606 GN=MT-ND5 PE=1 SV=2	0.390054	0.019375	0.0339949	1.04595	0.869819	0.891722
P03923	P03923	1	1	1	MT-ND6	sp|P03923|NU6M_HUMAN NADH-ubiquinone oxidoreductase chain 6 OS=Homo sapiens OX=9606 GN=MT-ND6 PE=1 SV=2	0.0399615	0.148602	0.0743598	0.806596	0.8248	0.939976
P03928	P03928	4	4	4	MT-ATP8	sp|P03928|ATP8_HUMAN ATP synthase protein 8 OS=Homo sapiens OX=9606 GN=MT-ATP8 PE=1 SV=1	0.179425	0.936786	0.111114	0.863463	1.00827	1.12664
P03950	P03950	1	1	1	ANG	sp|P03950|ANGI_HUMAN Angiogenin OS=Homo sapiens OX=9606 GN=ANG PE=1 SV=1	0.755382	0.0688709	0.123218	0.985705	0.892583	0.851616
P03951	P03951	6	6	6	F11	sp|P03951|FA11_HUMAN Coagulation factor XI OS=Homo sapiens OX=9606 GN=F11 PE=1 SV=1	0.290021	0.622475	0.0970299	1.05555	0.969875	1.13532
P04003	P04003	16	16	15	C4BPA	sp|P04003|C4BPA_HUMAN C4b-binding protein alpha chain OS=Homo sapiens OX=9606 GN=C4BPA PE=1 SV=2	0.0513534	0.889464	0.0116785	0.968552	1.00338	1.18621
P04004	P04004	9	7	7	VTN	sp|P04004|VTNC_HUMAN Vitronectin OS=Homo sapiens OX=9606 GN=VTN PE=1 SV=1	0.0458854	0.227807	0.00444664	1.09841	0.953579	1.27531
P04035	P04035	23	23	23	HMGCR	sp|P04035|HMDH_HUMAN 3-hydroxy-3-methylglutaryl-coenzyme A reductase OS=Homo sapiens OX=9606 GN=HMGCR PE=1 SV=1	0.391765	0.048057	0.0130841	0.853019	0.624641	1.60245
P04040	P04040	33	33	32	CAT	sp|P04040|CATA_HUMAN Catalase OS=Homo sapiens OX=9606 GN=CAT PE=1 SV=3	0.261807	0.197354	0.000224372	0.958998	0.952448	1.92048
P04049	P04049	17	17	10	RAF1	sp|P04049|RAF1_HUMAN RAF proto-oncogene serine/threonine-protein kinase OS=Homo sapiens OX=9606 GN=RAF1 PE=1 SV=1	0.116521	0.0871829	0.0801365	0.909978	0.905851	0.904778
P04062	P04062	15	15	15	GBA	sp|P04062|GBA1_HUMAN Lysosomal acid glucosylceramidase OS=Homo sapiens OX=9606 GN=GBA1 PE=1 SV=3	0.0373225	0.408496	0.0131215	1.13286	1.02084	1.14292
P04066	P04066	11	11	11	FUCA1	sp|P04066|FUCO_HUMAN Tissue alpha-L-fucosidase OS=Homo sapiens OX=9606 GN=FUCA1 PE=1 SV=4	0.762882	0.651868	0.0254173	0.962543	1.04508	1.56893
P04070	P04070	5	5	5	PROC	sp|P04070|PROC_HUMAN Vitamin K-dependent protein C OS=Homo sapiens OX=9606 GN=PROC PE=1 SV=1	0.0213809	0.708187	0.535605	1.13602	1.02137	0.981993
P04075	P04075	37	37	28	ALDOA	sp|P04075|ALDOA_HUMAN Fructose-bisphosphate aldolase A OS=Homo sapiens OX=9606 GN=ALDOA PE=1 SV=2	0.0175206	0.26762	0.0506372	1.20795	1.05107	0.890931
P04080	P04080	7	7	7	CSTB	sp|P04080|CYTB_HUMAN Cystatin-B OS=Homo sapiens OX=9606 GN=CSTB PE=1 SV=2	0.240738	0.456154	0.0251556	1.08582	1.04232	1.32924
P04090	P04090	1	1	1	RLN2	sp|P04090|REL2_HUMAN Prorelaxin H2 OS=Homo sapiens OX=9606 GN=RLN2 PE=1 SV=1	0.0619497	0.253441	0.420966	0.742715	0.873259	1.12197
P04114	P04114	197	197	194	APOB	sp|P04114|APOB_HUMAN Apolipoprotein B-100 OS=Homo sapiens OX=9606 GN=APOB PE=1 SV=2	0.826868	0.004456	0.00609288	0.992253	0.742396	0.661026
P04150;P08235	P04150	19;1	19;1	19;1	NR3C1	sp|P04150|GCR_HUMAN Glucocorticoid receptor OS=Homo sapiens OX=9606 GN=NR3C1 PE=1 SV=1	0.0278125	0.00339352	0.000165048	0.873348	0.87519	1.44595
P04156	P04156	5	5	5	PRNP	sp|P04156|PRIO_HUMAN Major prion protein OS=Homo sapiens OX=9606 GN=PRNP PE=1 SV=1	0.128878	0.103447	0.021603	1.21291	1.16471	0.78942
P04179	P04179	12	12	12	SOD2	sp|P04179|SODM_HUMAN Superoxide dismutase [Mn], mitochondrial OS=Homo sapiens OX=9606 GN=SOD2 PE=1 SV=3	0.0131443	0.0335641	0.023662	1.42188	1.29984	1.41677
P04181	P04181	22	22	22	OAT	sp|P04181|OAT_HUMAN Ornithine aminotransferase, mitochondrial OS=Homo sapiens OX=9606 GN=OAT PE=1 SV=1	0.0847275	0.261485	0.000723476	1.09746	1.04802	1.80329
P04183	P04183	14	14	14	TK1	sp|P04183|KITH_HUMAN Thymidine kinase, cytosolic OS=Homo sapiens OX=9606 GN=TK1 PE=1 SV=2	0.00720594	0.00108435	0.000924587	0.748797	0.880737	0.772714
P04217	P04217	5	5	5	A1BG	sp|P04217|A1BG_HUMAN Alpha-1B-glycoprotein OS=Homo sapiens OX=9606 GN=A1BG PE=1 SV=4	0.0865008	0.420878	0.227925	1.20002	1.06241	1.10655
P04233	P04233	7	7	7	CD74	sp|P04233|HG2A_HUMAN HLA class II histocompatibility antigen gamma chain OS=Homo sapiens OX=9606 GN=CD74 PE=1 SV=3	0.136889	0.416353	0.00489142	0.936136	1.0271	1.29845
P04406;O14556	P04406	24;1	24;1	24;1	GAPDH	sp|P04406|G3P_HUMAN Glyceraldehyde-3-phosphate dehydrogenase OS=Homo sapiens OX=9606 GN=GAPDH PE=1 SV=3	0.12562	0.139593	0.244917	1.14937	1.13918	1.09508
P04424	P04424	21	21	21	ASL	sp|P04424|ARLY_HUMAN Argininosuccinate lyase OS=Homo sapiens OX=9606 GN=ASL PE=1 SV=4	0.687953	0.229773	0.208846	0.987154	0.955857	0.942461
P04439	P04439	12	12	4	HLA-A	sp|P04439|HLAA_HUMAN HLA class I histocompatibility antigen, A alpha chain OS=Homo sapiens OX=9606 GN=HLA-A PE=1 SV=2	0.797496	0.296204	0.249836	0.978282	0.915999	0.91056
P04626;Q15303;Q5TCX8	P04626	23;2;1	22;1;1	21;0;0	ERBB2	sp|P04626|ERBB2_HUMAN Receptor tyrosine-protein kinase erbB-2 OS=Homo sapiens OX=9606 GN=ERBB2 PE=1 SV=1	0.0407333	0.0765196	0.0340654	0.822165	0.880467	1.22733
P04632;Q96L46	P04632	12;2	12;2	12;2	CAPNS1	sp|P04632|CPNS1_HUMAN Calpain small subunit 1 OS=Homo sapiens OX=9606 GN=CAPNS1 PE=1 SV=1	0.0751245	0.119899	0.0316227	1.14218	1.10537	1.23395
P04637	P04637	5	5	5	TP53	sp|P04637|P53_HUMAN Cellular tumor antigen p53 OS=Homo sapiens OX=9606 GN=TP53 PE=1 SV=4	0.173182	0.500828	0.97801	0.937164	0.945326	1.00141
P04733	P04733	3	2	2	MT1F	sp|P04733|MT1F_HUMAN Metallothionein-1F OS=Homo sapiens OX=9606 GN=MT1F PE=1 SV=1	0.0779163	0.0521439	0.0457882	0.873628	0.859699	1.18036
P04792	P04792	8	8	8	HSPB1	sp|P04792|HSPB1_HUMAN Heat shock protein beta-1 OS=Homo sapiens OX=9606 GN=HSPB1 PE=1 SV=2	0.229727	0.139216	0.0260819	1.11725	1.16289	1.40958
P04798	P04798	8	8	8	CYP1A1	sp|P04798|CP1A1_HUMAN Cytochrome P450 1A1 OS=Homo sapiens OX=9606 GN=CYP1A1 PE=1 SV=1	0.0865631	0.614554	0.0730198	5.43448	0.970743	1.15551
P04818	P04818	8	8	8	TYMS	sp|P04818|TYSY_HUMAN Thymidylate synthase OS=Homo sapiens OX=9606 GN=TYMS PE=1 SV=3	0.00114266	0.055628	0.00507409	0.695616	0.830841	0.804696
P04843	P04843	35	35	35	RPN1	sp|P04843|RPN1_HUMAN Dolichyl-diphosphooligosaccharide--protein glycosyltransferase subunit 1 OS=Homo sapiens OX=9606 GN=RPN1 PE=1 SV=1	0.213613	0.0829169	0.0385118	0.761292	0.904516	1.08614
P04844	P04844	24	24	24	RPN2	sp|P04844|RPN2_HUMAN Dolichyl-diphosphooligosaccharide--protein glycosyltransferase subunit 2 OS=Homo sapiens OX=9606 GN=RPN2 PE=1 SV=3	0.145639	0.158907	0.209224	0.724181	0.885362	1.10073
P04899	P04899	18	18	10	GNAI2	sp|P04899|GNAI2_HUMAN Guanine nucleotide-binding protein G(i) subunit alpha-2 OS=Homo sapiens OX=9606 GN=GNAI2 PE=1 SV=3	0.262095	0.0478733	0.463429	0.839889	0.950447	1.03688
P04920;P48751	P04920	16;1	16;1	16;1	SLC4A2	sp|P04920|B3A2_HUMAN Anion exchange protein 2 OS=Homo sapiens OX=9606 GN=SLC4A2 PE=1 SV=4	0.456769	0.752466	0.0312676	1.053	0.98009	0.837596
P05023;P13637;Q13733;P20648	P05023	50;18;8;5	50;18;8;5	34;3;0;0	ATP1A1	sp|P05023|AT1A1_HUMAN Sodium/potassium-transporting ATPase subunit alpha-1 OS=Homo sapiens OX=9606 GN=ATP1A1 PE=1 SV=1	0.611803	0.670193	0.032887	1.07857	1.0192	0.815989
P05026	P05026	13	13	13	ATP1B1	sp|P05026|AT1B1_HUMAN Sodium/potassium-transporting ATPase subunit beta-1 OS=Homo sapiens OX=9606 GN=ATP1B1 PE=1 SV=1	0.34074	0.331745	0.00682597	1.18222	1.04216	0.776909
P05067	P05067	24	23	23	APP	sp|P05067|A4_HUMAN Amyloid-beta precursor protein OS=Homo sapiens OX=9606 GN=APP PE=1 SV=3	0.0216462	0.566644	0.0247143	1.39324	1.07976	0.712717
P05089	P05089	6	6	6	ARG1	sp|P05089|ARGI1_HUMAN Arginase-1 OS=Homo sapiens OX=9606 GN=ARG1 PE=1 SV=2	0.0655804	0.193704	0.133672	1.19257	1.08629	1.22332
P05091	P05091	28	25	24	ALDH2	sp|P05091|ALDH2_HUMAN Aldehyde dehydrogenase, mitochondrial OS=Homo sapiens OX=9606 GN=ALDH2 PE=1 SV=2	0.35104	0.0694202	0.000585481	0.982408	0.932875	1.44266
P05107	P05107	2	2	2	ITGB2	sp|P05107|ITB2_HUMAN Integrin beta-2 OS=Homo sapiens OX=9606 GN=ITGB2 PE=1 SV=2	0.551525	0.267088	0.0114485	0.969299	0.95752	1.23212
P05114	P05114	8	8	8	HMGN1	sp|P05114|HMGN1_HUMAN Non-histone chromosomal protein HMG-14 OS=Homo sapiens OX=9606 GN=HMGN1 PE=1 SV=3	0.0503368	0.102555	0.0359598	0.81407	0.857326	0.783096
P05121	P05121	11	11	11	SERPINE1	sp|P05121|PAI1_HUMAN Plasminogen activator inhibitor 1 OS=Homo sapiens OX=9606 GN=SERPINE1 PE=1 SV=1	0.00131077	0.154085	0.00133765	1.80857	1.30837	0.58483
P05141	P05141	23	11	10	SLC25A5	sp|P05141|ADT2_HUMAN ADP/ATP translocase 2 OS=Homo sapiens OX=9606 GN=SLC25A5 PE=1 SV=7	0.151898	0.324242	0.00450654	1.0682	1.0179	1.15784
P05154	P05154	13	13	13	SERPINA5	sp|P05154|IPSP_HUMAN Plasma serine protease inhibitor OS=Homo sapiens OX=9606 GN=SERPINA5 PE=1 SV=3	0.420974	0.703696	0.0158976	1.03088	0.986935	1.17615
P05156	P05156	15	15	14	CFI	sp|P05156|CFAI_HUMAN Complement factor I OS=Homo sapiens OX=9606 GN=CFI PE=1 SV=2	0.693017	0.154043	0.120176	0.990269	0.960808	0.964099
P05161	P05161	10	10	10	ISG15	sp|P05161|ISG15_HUMAN Ubiquitin-like protein ISG15 OS=Homo sapiens OX=9606 GN=ISG15 PE=1 SV=5	0.111296	0.144796	0.0304555	1.09234	1.08665	1.19146
P05162	P05162	9	9	8	LGALS2	sp|P05162|LEG2_HUMAN Galectin-2 OS=Homo sapiens OX=9606 GN=LGALS2 PE=1 SV=3	0.265269	0.740517	0.0155866	0.887801	0.966561	1.78575
P05165	P05165	26	26	26	PCCA	sp|P05165|PCCA_HUMAN Propionyl-CoA carboxylase alpha chain, mitochondrial OS=Homo sapiens OX=9606 GN=PCCA PE=1 SV=4	0.0673042	0.045902	0.0210533	1.0398	1.035	1.32312
P05166	P05166	20	20	20	PCCB	sp|P05166|PCCB_HUMAN Propionyl-CoA carboxylase beta chain, mitochondrial OS=Homo sapiens OX=9606 GN=PCCB PE=1 SV=3	0.0591856	0.102038	0.0143339	1.10961	1.08243	1.26993
P05198	P05198	24	24	24	EIF2S1	sp|P05198|IF2A_HUMAN Eukaryotic translation initiation factor 2 subunit 1 OS=Homo sapiens OX=9606 GN=EIF2S1 PE=1 SV=3	0.716925	0.874691	0.00964741	1.01133	0.992455	0.816521
P05204	P05204	6	6	3	HMGN2	sp|P05204|HMGN2_HUMAN Non-histone chromosomal protein HMG-17 OS=Homo sapiens OX=9606 GN=HMGN2 PE=1 SV=3	0.000926476	0.101406	0.00283589	0.714903	0.827236	0.761372
P05362	P05362	20	20	20	ICAM1	sp|P05362|ICAM1_HUMAN Intercellular adhesion molecule 1 OS=Homo sapiens OX=9606 GN=ICAM1 PE=1 SV=2	0.73813	0.081871	0.00601817	1.04881	1.23691	0.424916
P05386	P05386	4	3	3	RPLP1	sp|P05386|RLA1_HUMAN Large ribosomal subunit protein P1 OS=Homo sapiens OX=9606 GN=RPLP1 PE=1 SV=1	0.0363135	0.0453424	0.153354	1.49637	1.44249	1.22314
P05387	P05387	10	10	9	RPLP2	sp|P05387|RLA2_HUMAN Large ribosomal subunit protein P2 OS=Homo sapiens OX=9606 GN=RPLP2 PE=1 SV=1	0.299317	0.963343	0.00605336	0.974922	1.00244	0.808296
P05388;Q8NHW5	P05388;Q8NHW5	13;9	13;9	13;9	RPLP0;RPLP0P6	sp|P05388|RLA0_HUMAN Large ribosomal subunit protein uL10 OS=Homo sapiens OX=9606 GN=RPLP0 PE=1 SV=1;sp|Q8NHW5|RLA0L_HUMAN Putative ribosomal protein uL10-like OS=Homo sapiens OX=9606 GN=RPLP0P6 PE=5 SV=1	0.131799	0.612638	5.15318e-05	1.04188	1.0266	0.820133
P05412	P05412	5	4	4	JUN	sp|P05412|JUN_HUMAN Transcription factor Jun OS=Homo sapiens OX=9606 GN=JUN PE=1 SV=2	0.0481233	0.0315505	0.00595897	1.08549	1.10443	0.81125
P05413	P05413	3	3	3	FABP3	sp|P05413|FABPH_HUMAN Fatty acid-binding protein, heart OS=Homo sapiens OX=9606 GN=FABP3 PE=1 SV=4	0.0948725	0.00481548	0.000270397	1.35933	0.80029	1.85709
P05423	P05423	11	11	11	POLR3D	sp|P05423|RPC4_HUMAN DNA-directed RNA polymerase III subunit RPC4 OS=Homo sapiens OX=9606 GN=POLR3D PE=1 SV=2	0.389772	0.2208	0.00720013	1.02783	1.03216	0.796183
P05455	P05455	33	33	33	SSB	sp|P05455|LA_HUMAN Lupus La protein OS=Homo sapiens OX=9606 GN=SSB PE=1 SV=2	0.0075492	0.463839	0.00881462	1.07581	1.06787	0.895177
P05543	P05543	10	10	7	SERPINA7	sp|P05543|THBG_HUMAN Thyroxine-binding globulin OS=Homo sapiens OX=9606 GN=SERPINA7 PE=1 SV=2	0.0273272	0.180078	0.00756124	1.06053	0.935931	0.879404
P05546	P05546	14	14	14	SERPIND1	sp|P05546|HEP2_HUMAN Heparin cofactor 2 OS=Homo sapiens OX=9606 GN=SERPIND1 PE=1 SV=3	0.143546	0.160184	8.87584e-05	1.13903	0.895171	1.4052
P05556	P05556	26	26	26	ITGB1	sp|P05556|ITB1_HUMAN Integrin beta-1 OS=Homo sapiens OX=9606 GN=ITGB1 PE=1 SV=2	0.399969	0.0219027	0.0199318	1.13914	1.15867	0.637308
P05783;CON__H-INV:HIT000015463;CON__Q148H6	P05783	48;5;2	48;5;2	30;3;2	KRT18	sp|P05783|K1C18_HUMAN Keratin, type I cytoskeletal 18 OS=Homo sapiens OX=9606 GN=KRT18 PE=1 SV=2	0.0355703	0.0101724	0.0175539	1.37118	1.26651	0.783115
P05981	P05981	8	8	8	HPN	sp|P05981|HEPS_HUMAN Serine protease hepsin OS=Homo sapiens OX=9606 GN=HPN PE=1 SV=1	0.318987	0.314933	0.190734	1.04756	0.911315	0.932772
P06132	P06132	10	10	10	UROD	sp|P06132|DCUP_HUMAN Uroporphyrinogen decarboxylase OS=Homo sapiens OX=9606 GN=UROD PE=1 SV=2	0.0152855	0.277308	0.008965	1.10295	1.02364	1.12943
P06133	P06133	11	9	6	UGT2B4	sp|P06133|UD2B4_HUMAN UDP-glucuronosyltransferase 2B4 OS=Homo sapiens OX=9606 GN=UGT2B4 PE=1 SV=2	0.197107	0.035329	0.0246979	0.790203	0.905281	1.11679
P06213;P14616	P06213	30;1	30;1	27;0	INSR	sp|P06213|INSR_HUMAN Insulin receptor OS=Homo sapiens OX=9606 GN=INSR PE=1 SV=4	0.880673	0.600272	0.590677	1.00815	0.990802	0.986164
P06280	P06280	11	11	11	GLA	sp|P06280|AGAL_HUMAN Alpha-galactosidase A OS=Homo sapiens OX=9606 GN=GLA PE=1 SV=1	0.176416	0.143459	0.105822	1.17189	1.18005	1.20058
P06396;REV__Q6TDU7	P06396	25;1	25;1	11;1	GSN	sp|P06396|GELS_HUMAN Gelsolin OS=Homo sapiens OX=9606 GN=GSN PE=1 SV=1	0.362119	0.143875	0.00340002	1.06482	1.02002	1.65828
P06400	P06400	32	32	32	RB1	sp|P06400|RB_HUMAN Retinoblastoma-associated protein OS=Homo sapiens OX=9606 GN=RB1 PE=1 SV=2	0.096208	0.104593	0.0270216	0.844545	0.915551	0.742471
P06454	P06454	8	8	8	PTMA	sp|P06454|PTMA_HUMAN Prothymosin alpha OS=Homo sapiens OX=9606 GN=PTMA PE=1 SV=2	0.0502178	0.0630128	0.0231554	0.829602	0.882417	0.7184
P06493	P06493	16	15	14	CDK1	sp|P06493|CDK1_HUMAN Cyclin-dependent kinase 1 OS=Homo sapiens OX=9606 GN=CDK1 PE=1 SV=3	0.0111947	0.116877	0.00152473	0.779671	0.888306	0.828508
P06576	P06576	28	28	28	ATP5B	sp|P06576|ATPB_HUMAN ATP synthase subunit beta, mitochondrial OS=Homo sapiens OX=9606 GN=ATP5F1B PE=1 SV=3	0.00132743	0.10205	0.000612087	1.11424	1.06812	1.23668
P06681	P06681	24	24	24	C2	sp|P06681|CO2_HUMAN Complement C2 OS=Homo sapiens OX=9606 GN=C2 PE=1 SV=2	0.0832602	0.0410997	0.110037	0.935551	0.908859	1.08524
P06703	P06703	4	4	4	S100A6	sp|P06703|S10A6_HUMAN Protein S100-A6 OS=Homo sapiens OX=9606 GN=S100A6 PE=1 SV=1	0.0582836	0.0275399	0.0979166	1.49198	1.18483	0.818601
P06730	P06730	8	8	8	EIF4E	sp|P06730|IF4E_HUMAN Eukaryotic translation initiation factor 4E OS=Homo sapiens OX=9606 GN=EIF4E PE=1 SV=2	0.0374554	0.0942964	0.113136	1.1652	1.10712	0.912758
P06733	P06733	27	27	24	ENO1	sp|P06733|ENOA_HUMAN Alpha-enolase OS=Homo sapiens OX=9606 GN=ENO1 PE=1 SV=2	0.00590185	0.369521	0.224925	1.14242	1.06904	0.947249
P06737	P06737	52	45	44	PYGL	sp|P06737|PYGL_HUMAN Glycogen phosphorylase, liver form OS=Homo sapiens OX=9606 GN=PYGL PE=1 SV=4	0.0569867	0.105133	0.00243419	0.95411	0.947436	1.34393
P06744	P06744	27	27	21	GPI	sp|P06744|G6PI_HUMAN Glucose-6-phosphate isomerase OS=Homo sapiens OX=9606 GN=GPI PE=1 SV=4	0.428631	0.612459	0.145668	1.03225	1.01908	0.926857
P06746	P06746	19	19	19	POLB	sp|P06746|DPOLB_HUMAN DNA polymerase beta OS=Homo sapiens OX=9606 GN=POLB PE=1 SV=3	0.47558	0.22795	0.000350507	0.964525	0.975061	1.40803
P06748	P06748	15	15	15	NPM1	sp|P06748|NPM_HUMAN Nucleophosmin OS=Homo sapiens OX=9606 GN=NPM1 PE=1 SV=2	0.372052	0.517747	0.0327726	1.02814	1.04231	0.817726
P06753	P06753	18	9	7	TPM3	sp|P06753|TPM3_HUMAN Tropomyosin alpha-3 chain OS=Homo sapiens OX=9606 GN=TPM3 PE=1 SV=2	0.935338	0.467968	0.648271	0.995774	0.964596	0.981162
P06756	P06756	34	34	34	ITGAV	sp|P06756|ITAV_HUMAN Integrin alpha-V OS=Homo sapiens OX=9606 GN=ITGAV PE=1 SV=2	0.746848	0.441627	4.46246e-05	0.982064	1.02849	0.882317
P06865	P06865	16	16	16	HEXA	sp|P06865|HEXA_HUMAN Beta-hexosaminidase subunit alpha OS=Homo sapiens OX=9606 GN=HEXA PE=1 SV=2	0.702996	0.301813	0.125246	1.0288	1.0901	1.13337
P07093	P07093	5	5	5	SERPINE2	sp|P07093|GDN_HUMAN Glia-derived nexin OS=Homo sapiens OX=9606 GN=SERPINE2 PE=1 SV=1	0.016329	0.056282	0.0946817	1.52752	1.33961	0.868374
P07099	P07099	32	32	32	EPHX1	sp|P07099|HYEP_HUMAN Epoxide hydrolase 1 OS=Homo sapiens OX=9606 GN=EPHX1 PE=1 SV=1	0.225532	0.026476	0.00948557	0.783895	0.879256	1.39148
P07108	P07108	9	9	9	DBI	sp|P07108|ACBP_HUMAN Acyl-CoA-binding protein OS=Homo sapiens OX=9606 GN=DBI PE=1 SV=2	0.0416962	0.979601	0.000443345	1.09092	1.0002	1.48607
P07148	P07148	7	7	7	FABP1	sp|P07148|FABPL_HUMAN Fatty acid-binding protein, liver OS=Homo sapiens OX=9606 GN=FABP1 PE=1 SV=1	0.00120881	0.0548617	0.00126996	1.49524	1.21284	1.69265
P07195	P07195	4	1	1	LDHB	sp|P07195|LDHB_HUMAN L-lactate dehydrogenase B chain OS=Homo sapiens OX=9606 GN=LDHB PE=1 SV=2	0.0340637	0.214896	0.275157	1.27409	1.21658	1.12014
P07199	P07199	14	14	14	CENPB	sp|P07199|CENPB_HUMAN Major centromere autoantigen B OS=Homo sapiens OX=9606 GN=CENPB PE=1 SV=2	0.296685	0.879343	0.15715	0.979471	0.996968	1.03451
P07203	P07203	11	11	11	GPX1	sp|P07203|GPX1_HUMAN Glutathione peroxidase 1 OS=Homo sapiens OX=9606 GN=GPX1 PE=1 SV=4	0.558547	0.888325	0.0440984	0.940824	1.00675	1.39396
P07205	P07205	8	2	2	PGK2	sp|P07205|PGK2_HUMAN Phosphoglycerate kinase 2 OS=Homo sapiens OX=9606 GN=PGK2 PE=1 SV=3	0.493429	0.336119	0.86705	0.963404	1.05786	1.01025
P07225	P07225	11	11	11	PROS1	sp|P07225|PROS_HUMAN Vitamin K-dependent protein S OS=Homo sapiens OX=9606 GN=PROS1 PE=1 SV=1	0.260411	0.24692	0.0105947	1.04748	1.05706	0.83519
P07237	P07237	46	46	46	P4HB	sp|P07237|PDIA1_HUMAN Protein disulfide-isomerase OS=Homo sapiens OX=9606 GN=P4HB PE=1 SV=3	0.163513	0.7074	0.0489176	0.97116	0.979943	1.05993
P07305	P07305	9	9	9	H1F0	sp|P07305|H10_HUMAN Histone H1.0 OS=Homo sapiens OX=9606 GN=H1-0 PE=1 SV=3	0.120686	0.492907	0.099402	1.7451	1.38685	2.16946
P07306	P07306	17	17	17	ASGR1	sp|P07306|ASGR1_HUMAN Asialoglycoprotein receptor 1 OS=Homo sapiens OX=9606 GN=ASGR1 PE=1 SV=2	0.491151	0.0459741	0.0355241	0.969511	0.943259	0.813885
P07307	P07307	11	11	11	ASGR2	sp|P07307|ASGR2_HUMAN Asialoglycoprotein receptor 2 OS=Homo sapiens OX=9606 GN=ASGR2 PE=1 SV=2	0.123407	0.273886	0.000458739	0.943174	0.932542	0.806417
P07311	P07311	5	5	5	ACYP1	sp|P07311|ACYP1_HUMAN Acylphosphatase-1 OS=Homo sapiens OX=9606 GN=ACYP1 PE=1 SV=2	0.0868318	0.179598	0.0937294	0.926915	0.900119	0.810528
P07332	P07332	5	4	4	FES	sp|P07332|FES_HUMAN Tyrosine-protein kinase Fes/Fps OS=Homo sapiens OX=9606 GN=FES PE=1 SV=3	0.898456	0.927241	0.0573902	1.01765	0.99091	1.20659
P07339	P07339	16	16	16	CTSD	sp|P07339|CATD_HUMAN Cathepsin D OS=Homo sapiens OX=9606 GN=CTSD PE=1 SV=1	0.0621765	0.0675158	0.0201093	1.37245	1.42366	1.89399
P07355;A6NMY6	P07355;A6NMY6	20;16	20;16	20;16	ANXA2;ANXA2P2	sp|P07355|ANXA2_HUMAN Annexin A2 OS=Homo sapiens OX=9606 GN=ANXA2 PE=1 SV=2;sp|A6NMY6|AXA2L_HUMAN Putative annexin A2-like protein OS=Homo sapiens OX=9606 GN=ANXA2P2 PE=5 SV=2	0.00101281	0.012845	0.080495	1.27859	1.10416	1.0839
P07384	P07384	40	40	40	CAPN1	sp|P07384|CAN1_HUMAN Calpain-1 catalytic subunit OS=Homo sapiens OX=9606 GN=CAPN1 PE=1 SV=1	0.636737	0.332873	0.0155436	1.01305	0.975007	1.16084
P07437;A6NNZ2	P07437	24;6	4;0	4;0	TUBB	sp|P07437|TBB5_HUMAN Tubulin beta chain OS=Homo sapiens OX=9606 GN=TUBB PE=1 SV=2	0.36534	0.205043	0.616287	1.03469	1.09648	0.985687
P07438	P07438	2	1	1	MT1B	sp|P07438|MT1B_HUMAN Metallothionein-1B OS=Homo sapiens OX=9606 GN=MT1B PE=1 SV=1	0.408228	0.254037	0.0709827	0.746987	0.64653	1.39178
P07602	P07602	29	29	29	PSAP	sp|P07602|SAP_HUMAN Prosaposin OS=Homo sapiens OX=9606 GN=PSAP PE=1 SV=2	0.234291	0.497309	0.00219652	1.07436	1.03918	1.46403
P07686	P07686	20	20	20	HEXB	sp|P07686|HEXB_HUMAN Beta-hexosaminidase subunit beta OS=Homo sapiens OX=9606 GN=HEXB PE=1 SV=4	0.130527	0.144917	0.000243824	1.21697	1.26257	1.25465
P07711	P07711	4	4	3	CTSL	sp|P07711|CATL1_HUMAN Procathepsin L OS=Homo sapiens OX=9606 GN=CTSL PE=1 SV=2	0.508723	0.42357	0.0232133	1.0941	1.07778	1.33279
P07737;CON__P02584	P07737	11;5	11;5	11;5	PFN1	sp|P07737|PROF1_HUMAN Profilin-1 OS=Homo sapiens OX=9606 GN=PFN1 PE=1 SV=2	0.0647936	0.0909515	0.922767	1.23496	1.17625	0.990381
P07741	P07741	14	14	14	APRT	sp|P07741|APT_HUMAN Adenine phosphoribosyltransferase OS=Homo sapiens OX=9606 GN=APRT PE=1 SV=2	0.0831927	0.121043	0.126707	1.38046	1.30184	1.30589
P07814	P07814	82	82	81	EPRS	sp|P07814|SYEP_HUMAN Bifunctional glutamate/proline--tRNA ligase OS=Homo sapiens OX=9606 GN=EPRS1 PE=1 SV=5	0.0413607	0.0850276	0.672894	1.10992	1.0787	0.986536
P07858	P07858	13	13	13	CTSB	sp|P07858|CATB_HUMAN Cathepsin B OS=Homo sapiens OX=9606 GN=CTSB PE=1 SV=3	0.116404	0.113137	0.000258265	1.20123	1.14265	1.5212
P07900;Q14568;Q58FG0	P07900	61;9;6	41;3;3	40;3;3	HSP90AA1	sp|P07900|HS90A_HUMAN Heat shock protein HSP 90-alpha OS=Homo sapiens OX=9606 GN=HSP90AA1 PE=1 SV=5	0.123253	0.995375	0.850194	0.981925	1.00068	1.00243
P07902	P07902	11	11	11	GALT	sp|P07902|GALT_HUMAN Galactose-1-phosphate uridylyltransferase OS=Homo sapiens OX=9606 GN=GALT PE=1 SV=3	0.139528	0.115192	0.015203	0.850863	0.894344	1.11362
P07910;P0DMR1;O60812;B7ZW38;B2RXH8;Q86SE5	P07910	27;9;9;9;9;1	27;9;9;9;9;1	27;9;9;9;9;1	HNRNPC	sp|P07910|HNRPC_HUMAN Heterogeneous nuclear ribonucleoproteins C1/C2 OS=Homo sapiens OX=9606 GN=HNRNPC PE=1 SV=4	0.0231265	0.721476	0.00071424	0.931739	0.985049	0.895207
P07919;A0A096LP55	P07919;A0A096LP55	6;4	6;4	6;4	UQCRH;UQCRHL	sp|P07919|QCR6_HUMAN Cytochrome b-c1 complex subunit 6, mitochondrial OS=Homo sapiens OX=9606 GN=UQCRH PE=1 SV=2;sp|A0A096LP55|QCR6L_HUMAN Cytochrome b-c1 complex subunit 6-like, mitochondrial OS=Homo sapiens OX=9606 GN=UQCRHL PE=3 SV=1	0.262388	0.061915	0.688293	0.973495	1.06521	0.990455
P07942	P07942	61	61	61	LAMB1	sp|P07942|LAMB1_HUMAN Laminin subunit beta-1 OS=Homo sapiens OX=9606 GN=LAMB1 PE=1 SV=2	0.808199	0.189225	0.000128772	1.00516	1.03207	0.58955
P07947;P06241	P07947	20;6	20;6	14;2	YES1	sp|P07947|YES_HUMAN Tyrosine-protein kinase Yes OS=Homo sapiens OX=9606 GN=YES1 PE=1 SV=3	0.7415	0.933206	0.263113	0.969598	1.00217	1.04795
P07948;P08631	P07948	16;3	14;1	14;1	LYN	sp|P07948|LYN_HUMAN Tyrosine-protein kinase Lyn OS=Homo sapiens OX=9606 GN=LYN PE=1 SV=3	0.403738	0.977326	0.580068	0.960018	1.00069	0.986078
P07954	P07954	19	19	19	FH	sp|P07954|FUMH_HUMAN Fumarate hydratase, mitochondrial OS=Homo sapiens OX=9606 GN=FH PE=1 SV=3	0.0871852	0.269538	0.0212124	1.08269	1.0458	1.17402
P07992	P07992	8	8	8	ERCC1	sp|P07992|ERCC1_HUMAN DNA excision repair protein ERCC-1 OS=Homo sapiens OX=9606 GN=ERCC1 PE=1 SV=1	0.0281483	0.598702	0.211186	1.05159	0.993326	1.06653
P07996	P07996	42	11	11	THBS1	sp|P07996|TSP1_HUMAN Thrombospondin-1 OS=Homo sapiens OX=9606 GN=THBS1 PE=1 SV=2	0.035271	0.0459464	0.00603551	0.811846	0.842298	0.608288
P08034	P08034	5	5	5	GJB1	sp|P08034|CXB1_HUMAN Gap junction beta-1 protein OS=Homo sapiens OX=9606 GN=GJB1 PE=1 SV=1	0.238803	0.7547	0.17163	1.23448	0.927777	0.732093
P08047	P08047	5	5	5	SP1	sp|P08047|SP1_HUMAN Transcription factor Sp1 OS=Homo sapiens OX=9606 GN=SP1 PE=1 SV=3	0.0747547	0.489376	0.168174	0.928134	0.979227	0.951891
P08069	P08069	22	19	19	IGF1R	sp|P08069|IGF1R_HUMAN Insulin-like growth factor 1 receptor OS=Homo sapiens OX=9606 GN=IGF1R PE=1 SV=1	0.628532	0.287726	0.0325528	0.968933	0.936627	0.799732
P08133	P08133	52	52	52	ANXA6	sp|P08133|ANXA6_HUMAN Annexin A6 OS=Homo sapiens OX=9606 GN=ANXA6 PE=1 SV=3	0.0732657	0.990505	0.127725	0.911117	0.999165	1.06541
P08134	P08134	10	2	2	RHOC	sp|P08134|RHOC_HUMAN Rho-related GTP-binding protein RhoC OS=Homo sapiens OX=9606 GN=RHOC PE=1 SV=1	0.0332784	0.057266	0.0849156	1.21236	1.11973	1.17674
P08174	P08174	9	9	9	CD55	sp|P08174|DAF_HUMAN Complement decay-accelerating factor OS=Homo sapiens OX=9606 GN=CD55 PE=1 SV=4	0.338639	0.0152028	0.184415	1.0931	1.14984	0.98887
P08183	P08183	51	51	39	ABCB1	sp|P08183|MDR1_HUMAN ATP-dependent translocase ABCB1 OS=Homo sapiens OX=9606 GN=ABCB1 PE=1 SV=3	0.130843	0.109018	0.000719415	1.25749	1.17086	0.841677
P08185	P08185	7	7	7	SERPINA6	sp|P08185|CBG_HUMAN Corticosteroid-binding globulin OS=Homo sapiens OX=9606 GN=SERPINA6 PE=1 SV=1	0.341147	0.123553	0.000284813	0.977031	0.837688	1.7484
P08195	P08195	29	29	29	SLC3A2	sp|P08195|4F2_HUMAN Amino acid transporter heavy chain SLC3A2 OS=Homo sapiens OX=9606 GN=SLC3A2 PE=1 SV=3	0.668891	0.846322	0.0831858	0.951876	0.989299	1.13667
P08236	P08236	3	3	3	GUSB	sp|P08236|BGLR_HUMAN Beta-glucuronidase OS=Homo sapiens OX=9606 GN=GUSB PE=1 SV=2	0.91024	0.265349	0.344122	1.01477	1.06832	1.03338
P08237	P08237	8	5	5	PFKM	sp|P08237|PFKAM_HUMAN ATP-dependent 6-phosphofructokinase, muscle type OS=Homo sapiens OX=9606 GN=PFKM PE=1 SV=2	0.088331	0.202594	0.0649874	1.24886	1.11012	1.15831
P08238	P08238	72	72	28	HSP90AB1	sp|P08238|HS90B_HUMAN Heat shock protein HSP 90-beta OS=Homo sapiens OX=9606 GN=HSP90AB1 PE=1 SV=4	0.0639077	0.661296	0.000146712	0.975279	0.981719	0.797081
P08240	P08240	31	31	31	SRPR	sp|P08240|SRPRA_HUMAN Signal recognition particle receptor subunit alpha OS=Homo sapiens OX=9606 GN=SRPRA PE=1 SV=2	0.113659	0.0372775	0.0549954	0.760891	0.836596	0.878701
P08243	P08243	24	24	24	ASNS	sp|P08243|ASNS_HUMAN Asparagine synthetase [glutamine-hydrolyzing] OS=Homo sapiens OX=9606 GN=ASNS PE=1 SV=4	0.0154448	0.00690633	0.0050832	1.27934	1.41629	0.686504
P08263;Q16772	P08263	16;6	16;6	2;0	GSTA1	sp|P08263|GSTA1_HUMAN Glutathione S-transferase A1 OS=Homo sapiens OX=9606 GN=GSTA1 PE=1 SV=3	0.000885551	0.00275804	0.012366	0.565542	0.60656	3.09118
P08319	P08319	20	20	19	ADH4	sp|P08319|ADH4_HUMAN All-trans-retinol dehydrogenase [NAD(+)] ADH4 OS=Homo sapiens OX=9606 GN=ADH4 PE=1 SV=5	0.210211	0.81232	0.0214758	0.929178	1.01885	1.29756
P08397	P08397	16	16	16	HMBS	sp|P08397|HEM3_HUMAN Porphobilinogen deaminase OS=Homo sapiens OX=9606 GN=HMBS PE=1 SV=2	0.0688081	0.0714912	0.326174	1.09928	1.10115	1.03603
P08559;P29803	P08559	19;2	19;2	19;2	PDHA1	sp|P08559|ODPA_HUMAN Pyruvate dehydrogenase E1 component subunit alpha, somatic form, mitochondrial OS=Homo sapiens OX=9606 GN=PDHA1 PE=1 SV=3	0.0266121	0.281879	0.00243743	1.10396	1.02426	1.22661
P08571	P08571	5	5	5	CD14	sp|P08571|CD14_HUMAN Monocyte differentiation antigen CD14 OS=Homo sapiens OX=9606 GN=CD14 PE=1 SV=2	0.975307	0.754747	0.116936	0.997131	1.01465	1.10849
P08574	P08574	11	11	11	CYC1	sp|P08574|CY1_HUMAN Cytochrome c1, heme protein, mitochondrial OS=Homo sapiens OX=9606 GN=CYC1 PE=1 SV=3	0.790839	0.264029	0.00603707	1.01019	1.05118	1.2576
P08579	P08579	9	7	7	SNRPB2	sp|P08579|RU2B_HUMAN U2 small nuclear ribonucleoprotein B OS=Homo sapiens OX=9606 GN=SNRPB2 PE=1 SV=1	0.193569	0.114897	0.364753	1.07904	1.04542	0.977936
P08581	P08581	19	18	18	MET	sp|P08581|MET_HUMAN Hepatocyte growth factor receptor OS=Homo sapiens OX=9606 GN=MET PE=1 SV=4	0.356777	0.149056	0.00378704	1.10555	1.06765	0.874283
P08582	P08582	4	4	4	MFI2	sp|P08582|TRFM_HUMAN Melanotransferrin OS=Homo sapiens OX=9606 GN=MELTF PE=1 SV=2	0.121744	0.611392	0.636063	0.690202	1.04873	1.0503
P08621	P08621	23	23	23	SNRNP70	sp|P08621|RU17_HUMAN U1 small nuclear ribonucleoprotein 70 kDa OS=Homo sapiens OX=9606 GN=SNRNP70 PE=1 SV=2	0.391647	0.473579	0.330683	0.978842	1.01619	0.976123
P08651;O00712	P08651	6;1	6;1	5;0	NFIC	sp|P08651|NFIC_HUMAN Nuclear factor 1 C-type OS=Homo sapiens OX=9606 GN=NFIC PE=1 SV=2	0.0721877	0.343606	0.240474	0.869343	0.948091	1.05331
P08697	P08697	13	13	10	SERPINF2	sp|P08697|A2AP_HUMAN Alpha-2-antiplasmin OS=Homo sapiens OX=9606 GN=SERPINF2 PE=1 SV=3	0.900607	0.0761943	0.0190332	0.990073	0.849532	1.43386
P08708	P08708	10	10	10	RPS17	sp|P08708|RS17_HUMAN Small ribosomal subunit protein eS17 OS=Homo sapiens OX=9606 GN=RPS17 PE=1 SV=2	0.39277	0.318025	0.61456	1.09493	1.11857	0.938737
P08709	P08709	5	5	5	F7	sp|P08709|FA7_HUMAN Coagulation factor VII OS=Homo sapiens OX=9606 GN=F7 PE=1 SV=1	0.607622	0.471887	0.00839073	1.02104	1.04903	1.31049
P08754;P11488;A8MTJ3;P09471	P08754	15;2;2;2	7;0;0;0	7;0;0;0	GNAI3	sp|P08754|GNAI3_HUMAN Guanine nucleotide-binding protein G(i) subunit alpha-3 OS=Homo sapiens OX=9606 GN=GNAI3 PE=1 SV=3	0.335072	0.410948	0.0813308	0.900498	0.965433	0.898061
P08758	P08758	30	30	30	ANXA5	sp|P08758|ANXA5_HUMAN Annexin A5 OS=Homo sapiens OX=9606 GN=ANXA5 PE=1 SV=2	0.762829	0.404095	0.470503	0.98194	0.945492	1.03815
P08833	P08833	9	9	9	IGFBP1	sp|P08833|IBP1_HUMAN Insulin-like growth factor-binding protein 1 OS=Homo sapiens OX=9606 GN=IGFBP1 PE=1 SV=1	0.00186435	0.100923	0.0151907	1.98636	1.31087	0.646423
P08865;A0A8I5KQE6	P08865;A0A8I5KQE6	20;17	20;17	20;17	RPSA	sp|P08865|RSSA_HUMAN Small ribosomal subunit protein uS2 OS=Homo sapiens OX=9606 GN=RPSA PE=1 SV=4;sp|A0A8I5KQE6|RPSA2_HUMAN Small ribosomal subunit protein uS2B OS=Homo sapiens OX=9606 GN=RPSA2 PE=3 SV=1	0.465889	0.721212	0.00952596	0.979853	0.97006	0.837223
P08910	P08910	4	4	4	ABHD2	sp|P08910|ABHD2_HUMAN Monoacylglycerol lipase ABHD2 OS=Homo sapiens OX=9606 GN=ABHD2 PE=1 SV=1	0.900696	0.253519	0.0144818	1.00874	1.07438	1.32837
P08962	P08962	2	2	2	CD63	sp|P08962|CD63_HUMAN CD63 antigen OS=Homo sapiens OX=9606 GN=CD63 PE=1 SV=2	0.0481525	0.249128	0.173665	2.06002	1.32339	0.67598
P09001	P09001	16	16	16	MRPL3	sp|P09001|RM03_HUMAN Large ribosomal subunit protein uL3m OS=Homo sapiens OX=9606 GN=MRPL3 PE=1 SV=1	0.132021	0.870213	0.00734493	0.928159	1.00927	0.77889
P09012	P09012	13	13	11	SNRPA	sp|P09012|SNRPA_HUMAN U1 small nuclear ribonucleoprotein A OS=Homo sapiens OX=9606 GN=SNRPA PE=1 SV=3	0.051878	0.511903	0.0143812	0.87635	0.969057	0.78541
P09104	P09104	18	15	14	ENO2	sp|P09104|ENOG_HUMAN Gamma-enolase OS=Homo sapiens OX=9606 GN=ENO2 PE=1 SV=3	0.00941893	0.0802506	0.0203222	1.18434	1.09097	1.17489
P09110	P09110	22	22	22	ACAA1	sp|P09110|THIK_HUMAN 3-ketoacyl-CoA thiolase, peroxisomal OS=Homo sapiens OX=9606 GN=ACAA1 PE=1 SV=2	0.604741	0.73263	0.00163221	1.02183	1.00964	1.51701
P09132	P09132	6	6	6	SRP19	sp|P09132|SRP19_HUMAN Signal recognition particle 19 kDa protein OS=Homo sapiens OX=9606 GN=SRP19 PE=1 SV=3	0.148352	0.120724	0.521912	1.11563	1.13195	1.0357
P09234	P09234	3	3	3	SNRPC	sp|P09234|RU1C_HUMAN U1 small nuclear ribonucleoprotein C OS=Homo sapiens OX=9606 GN=SNRPC PE=1 SV=1	0.760792	0.612965	0.165898	1.00825	0.984699	0.938087
P09327;O75366	P09327	44;2	44;2	44;2	VIL1	sp|P09327|VILI_HUMAN Villin-1 OS=Homo sapiens OX=9606 GN=VIL1 PE=1 SV=4	0.147235	0.390681	0.000823644	0.973421	0.973981	1.17758
P09382	P09382	10	10	10	LGALS1	sp|P09382|LEG1_HUMAN Galectin-1 OS=Homo sapiens OX=9606 GN=LGALS1 PE=1 SV=2	0.00769515	0.0271856	0.126901	1.72588	1.39736	1.16341
P09417	P09417	12	12	12	QDPR	sp|P09417|DHPR_HUMAN Dihydropteridine reductase OS=Homo sapiens OX=9606 GN=QDPR PE=1 SV=2	0.0757512	0.132514	0.0443288	1.22878	1.16965	1.32751
P09429;B2RPK0	P09429;B2RPK0	15;8	12;5	12;5	HMGB1;HMGB1P1	sp|P09429|HMGB1_HUMAN High mobility group protein B1 OS=Homo sapiens OX=9606 GN=HMGB1 PE=1 SV=3;sp|B2RPK0|HGB1A_HUMAN Putative high mobility group protein B1-like 1 OS=Homo sapiens OX=9606 GN=HMGB1P1 PE=5 SV=1	0.504992	0.872922	0.129349	0.988287	0.995935	1.04659
P09455	P09455	8	8	8	RBP1	sp|P09455|RET1_HUMAN Retinol-binding protein 1 OS=Homo sapiens OX=9606 GN=RBP1 PE=1 SV=2	6.6553e-05	0.0149421	0.31227	1.41395	1.30002	0.921198
P09486	P09486	9	9	9	SPARC	sp|P09486|SPRC_HUMAN SPARC OS=Homo sapiens OX=9606 GN=SPARC PE=1 SV=1	0.0297476	0.405778	0.000640244	1.0728	0.985233	1.29873
P09493	P09493	18	11	8	TPM1	sp|P09493|TPM1_HUMAN Tropomyosin alpha-1 chain OS=Homo sapiens OX=9606 GN=TPM1 PE=1 SV=2	0.0740184	0.00994768	0.441322	1.07007	1.06805	1.05765
P09496	P09496	10	10	10	CLTA	sp|P09496|CLCA_HUMAN Clathrin light chain A OS=Homo sapiens OX=9606 GN=CLTA PE=1 SV=1	0.522675	0.737296	0.00472299	1.01937	0.984774	1.12789
P09497	P09497	6	6	6	CLTB	sp|P09497|CLCB_HUMAN Clathrin light chain B OS=Homo sapiens OX=9606 GN=CLTB PE=1 SV=1	0.543205	0.798025	0.0139136	0.948715	1.0107	0.775598
P09525	P09525	30	30	30	ANXA4	sp|P09525|ANXA4_HUMAN Annexin A4 OS=Homo sapiens OX=9606 GN=ANXA4 PE=1 SV=4	0.00194335	0.0700041	0.0123862	0.824426	0.850435	1.65573
P09543;Q5TBK1	P09543	28;1	27;0	27;0	CNP	sp|P09543|CN37_HUMAN 2,3-cyclic-nucleotide 3-phosphodiesterase OS=Homo sapiens OX=9606 GN=CNP PE=1 SV=2	0.714043	0.896673	0.0877333	0.9834	1.00401	1.1151
P09564	P09564	6	6	6	CD7	sp|P09564|CD7_HUMAN T-cell antigen CD7 OS=Homo sapiens OX=9606 GN=CD7 PE=1 SV=1	0.0622356	0.0455208	0.00391364	0.885007	0.844243	1.56284
P09601	P09601	11	11	11	HMOX1	sp|P09601|HMOX1_HUMAN Heme oxygenase 1 OS=Homo sapiens OX=9606 GN=HMOX1 PE=1 SV=1	0.15791	0.0297742	0.000461647	0.78526	0.756396	1.59917
P09603	P09603	2	2	2	CSF1	sp|P09603|CSF1_HUMAN Macrophage colony-stimulating factor 1 OS=Homo sapiens OX=9606 GN=CSF1 PE=1 SV=2	0.227145	0.0974865	0.00109896	1.19484	1.17826	0.725013
P09622	P09622	20	20	20	DLD	sp|P09622|DLDH_HUMAN Dihydrolipoyl dehydrogenase, mitochondrial OS=Homo sapiens OX=9606 GN=DLD PE=1 SV=2	0.101268	0.882612	0.689251	0.886358	0.986754	1.01806
P09651;Q32P51;A0A2R8Y4L2	P09651;Q32P51	25;15;12	21;11;11	21;11;11	HNRNPA1;HNRNPA1L2	sp|P09651|ROA1_HUMAN Heterogeneous nuclear ribonucleoprotein A1 OS=Homo sapiens OX=9606 GN=HNRNPA1 PE=1 SV=5;sp|Q32P51|RA1L2_HUMAN Heterogeneous nuclear ribonucleoprotein A1-like 2 OS=Homo sapiens OX=9606 GN=HNRNPA1L2 PE=2 SV=2	0.95111	0.818189	0.620729	1.00093	0.993684	0.98918
P09661	P09661	15	15	15	SNRPA1	sp|P09661|RU2A_HUMAN U2 small nuclear ribonucleoprotein A OS=Homo sapiens OX=9606 GN=SNRPA1 PE=1 SV=2	0.163405	0.306249	0.0569286	1.03924	1.04641	0.943086
P09668	P09668	9	9	9	CTSH	sp|P09668|CATH_HUMAN Pro-cathepsin H OS=Homo sapiens OX=9606 GN=CTSH PE=1 SV=4	0.0618065	0.0220397	0.0175455	1.28924	1.44001	1.31837
P09669	P09669	6	6	6	COX6C	sp|P09669|COX6C_HUMAN Cytochrome c oxidase subunit 6C OS=Homo sapiens OX=9606 GN=COX6C PE=1 SV=2	0.291227	0.664056	0.0238868	0.927348	1.0294	1.3713
P09871	P09871	3	2	2	C1S	sp|P09871|C1S_HUMAN Complement C1s subcomponent OS=Homo sapiens OX=9606 GN=C1S PE=1 SV=1	0.530909	0.822076	0.0124347	1.07229	0.978135	1.97087
P09874	P09874	66	66	66	PARP1	sp|P09874|PARP1_HUMAN Poly [ADP-ribose] polymerase 1 OS=Homo sapiens OX=9606 GN=PARP1 PE=1 SV=4	0.232176	0.3317	0.089511	0.975145	1.05386	0.955008
P09884	P09884	29	29	29	POLA1	sp|P09884|DPOLA_HUMAN DNA polymerase alpha catalytic subunit OS=Homo sapiens OX=9606 GN=POLA1 PE=1 SV=2	0.000483068	0.00980572	0.0244565	0.807021	0.913845	0.735794
P09914;Q5T764	P09914;Q5T764	4;2	3;1	3;1	IFIT1;IFIT1B	sp|P09914|IFIT1_HUMAN Interferon-induced protein with tetratricopeptide repeats 1 OS=Homo sapiens OX=9606 GN=IFIT1 PE=1 SV=2;sp|Q5T764|IFT1B_HUMAN Interferon-induced protein with tetratricopeptide repeats 1B OS=Homo sapiens OX=9606 GN=IFIT1B PE=1 SV=1	0.770172	0.612763	0.00219457	0.974016	0.971529	2.00971
P09958	P09958	2	2	2	FURIN	sp|P09958|FURIN_HUMAN Furin OS=Homo sapiens OX=9606 GN=FURIN PE=1 SV=2	0.0914698	0.728166	0.0187172	1.07846	1.01593	0.736421
P09960	P09960	30	30	30	LTA4H	sp|P09960|LKHA4_HUMAN Leukotriene A-4 hydrolase OS=Homo sapiens OX=9606 GN=LTA4H PE=1 SV=2	0.814952	0.492367	0.202858	1.00521	1.01748	1.03923
P09972;P05062	P09972	29;2	20;1	20;1	ALDOC	sp|P09972|ALDOC_HUMAN Fructose-bisphosphate aldolase C OS=Homo sapiens OX=9606 GN=ALDOC PE=1 SV=2	0.0152769	0.268843	0.0151871	1.13962	0.964104	1.14278
P0C024	P0C024	3	3	3	NUDT7	sp|P0C024|NUDT7_HUMAN Peroxisomal coenzyme A diphosphatase NUDT7 OS=Homo sapiens OX=9606 GN=NUDT7 PE=1 SV=1	0.349967	0.863201	0.323075	0.888304	0.977976	1.20578
P0C0L4	P0C0L4	66	3	2	C4A	sp|P0C0L4|CO4A_HUMAN Complement C4-A OS=Homo sapiens OX=9606 GN=C4A PE=1 SV=2	0.0185475	0.0466449	0.866966	1.27904	1.14681	0.985652
P0C0L5	P0C0L5	68	68	5	C4B	sp|P0C0L5|CO4B_HUMAN Complement C4-B OS=Homo sapiens OX=9606 GN=C4B PE=1 SV=2	0.0130655	0.001332	0.0199312	1.22297	1.02624	0.91462
Q71UI9;P0C0S5	Q71UI9;P0C0S5	5;5	3;3	2;2	H2AFV;H2AFZ	sp|Q71UI9|H2AV_HUMAN Histone H2A.V OS=Homo sapiens OX=9606 GN=H2AZ2 PE=1 SV=3;sp|P0C0S5|H2AZ_HUMAN Histone H2A.Z OS=Homo sapiens OX=9606 GN=H2AZ1 PE=1 SV=2	0.015034	0.212772	0.917721	0.859794	0.925357	0.996066
Q99878;Q96KK5;Q9BTM1;Q16777;Q93077;Q6FI13;P0C0S8	Q99878;Q96KK5;Q9BTM1;Q16777;Q93077;Q6FI13;P0C0S8	6;6;6;6;6;6;6	2;2;2;2;2;2;2	0;0;0;0;0;0;0	HIST1H2AJ;HIST1H2AH;H2AFJ;HIST2H2AC;HIST1H2AC;HIST2H2AA3;HIST1H2AG	sp|Q99878|H2A1J_HUMAN Histone H2A type 1-J OS=Homo sapiens OX=9606 GN=H2AC14 PE=1 SV=3;sp|Q96KK5|H2A1H_HUMAN Histone H2A type 1-H OS=Homo sapiens OX=9606 GN=H2AC12 PE=1 SV=3;sp|Q9BTM1|H2AJ_HUMAN Histone H2A.J OS=Homo sapiens OX=9606 GN=H2AJ PE=1 SV=1;sp|Q1	0.0268506	0.764962	0.485903	0.852973	0.98437	1.04464
P0C1Z6	P0C1Z6	2	2	2	TFPT	sp|P0C1Z6|TFPT_HUMAN TCF3 fusion partner OS=Homo sapiens OX=9606 GN=TFPT PE=1 SV=1	0.456594	0.598877	0.672522	0.962672	0.973153	0.985632
P0C7P0	P0C7P0	3	3	3	CISD3	sp|P0C7P0|CISD3_HUMAN CDGSH iron-sulfur domain-containing protein 3, mitochondrial OS=Homo sapiens OX=9606 GN=CISD3 PE=1 SV=1	0.32543	0.0175995	0.78288	1.05055	1.16151	0.993152
P0C7T5	P0C7T5	10	10	10	ATXN1L	sp|P0C7T5|ATX1L_HUMAN Ataxin-1-like OS=Homo sapiens OX=9606 GN=ATXN1L PE=1 SV=1	0.657972	0.179449	0.309744	0.97727	0.942933	1.04873
P0CAP2	P0CAP2	15	15	15	POLR2M	sp|P0CAP2|GRL1A_HUMAN DNA-directed RNA polymerase II subunit GRINL1A OS=Homo sapiens OX=9606 GN=POLR2M PE=1 SV=1	0.172666	0.0734242	0.816454	0.953942	0.929563	0.993739
P0CG12	P0CG12	3	3	3	CHTF8	sp|P0CG12|DERPC_HUMAN Decreased expression in renal and prostate cancer protein OS=Homo sapiens OX=9606 GN=DERPC PE=1 SV=1	0.28884	0.927281	0.430806	1.08451	1.00876	0.96037
P0CJ78	P0CJ78	2	2	2	ZNF865	sp|P0CJ78|ZN865_HUMAN Zinc finger protein 865 OS=Homo sapiens OX=9606 GN=ZNF865 PE=1 SV=1	0.45006	0.156822	0.251779	1.07513	1.0513	0.923389
P0DI82;P0DI81	P0DI82;P0DI81	3;3	3;3	3;3	TRAPPC2B;TRAPPC2	sp|P0DI82|TPC2B_HUMAN Trafficking protein particle complex subunit 2B OS=Homo sapiens OX=9606 GN=TRAPPC2B PE=1 SV=1;sp|P0DI81|TPC2A_HUMAN Trafficking protein particle complex subunit 2 OS=Homo sapiens OX=9606 GN=TRAPPC2 PE=1 SV=1	0.518145	0.418374	0.2736	1.09814	0.943716	1.08198
P0DJ07	P0DJ07	1	1	1	PET100	sp|P0DJ07|PT100_HUMAN Protein PET100 homolog, mitochondrial OS=Homo sapiens OX=9606 GN=PET100 PE=1 SV=1	0.350552	0.0590173	0.208503	1.01909	1.0439	1.08705
P0DJ93	P0DJ93	1	1	1	SMIM13	sp|P0DJ93|SIM13_HUMAN Small integral membrane protein 13 OS=Homo sapiens OX=9606 GN=SMIM13 PE=3 SV=1	0.745237	0.647397	0.00612753	0.978762	0.949958	0.823818
P0DMN0;P0DMM9	P0DMN0;P0DMM9	18;18	18;18	9;9	SULT1A4;SULT1A3	sp|P0DMN0|ST1A4_HUMAN Sulfotransferase 1A4 OS=Homo sapiens OX=9606 GN=SULT1A4 PE=1 SV=1;sp|P0DMM9|ST1A3_HUMAN Sulfotransferase 1A3 OS=Homo sapiens OX=9606 GN=SULT1A3 PE=1 SV=1	0.01752	0.0934113	0.00700621	1.16049	1.09803	1.30546
P0DMV9;P0DMV8	P0DMV9;P0DMV8	41;41	37;37	18;18	HSPA1B;HSPA1A	sp|P0DMV9|HS71B_HUMAN Heat shock 70 kDa protein 1B OS=Homo sapiens OX=9606 GN=HSPA1B PE=1 SV=1;sp|P0DMV8|HS71A_HUMAN Heat shock 70 kDa protein 1A OS=Homo sapiens OX=9606 GN=HSPA1A PE=1 SV=1	0.540796	0.782037	0.000309973	0.980966	0.994148	1.14329
P0DP25;P0DP24;P0DP23	P0DP25;P0DP24;P0DP23	14;14;14	14;14;14	12;12;12	CALM3;CALM2;CALM1	sp|P0DP25|CALM3_HUMAN Calmodulin-3 OS=Homo sapiens OX=9606 GN=CALM3 PE=1 SV=1;sp|P0DP24|CALM2_HUMAN Calmodulin-2 OS=Homo sapiens OX=9606 GN=CALM2 PE=1 SV=1;sp|P0DP23|CALM1_HUMAN Calmodulin-1 OS=Homo sapiens OX=9606 GN=CALM1 PE=1 SV=1	0.163588	0.212994	0.0191327	0.950376	0.947883	1.15898
P0DPB6	P0DPB6	8	8	7	POLR1D	sp|P0DPB6|RPAC2_HUMAN DNA-directed RNA polymerases I and III subunit RPAC2 OS=Homo sapiens OX=9606 GN=POLR1D PE=1 SV=1	0.43436	0.328351	0.0193808	1.05681	1.04979	0.804667
P0DPD7;P0DPD8	P0DPD7;P0DPD8	5;5	5;5	5;5	EEF1AKMT4;EEF1AKMT4-ECE2	sp|P0DPD7|EFMT4_HUMAN EEF1A lysine methyltransferase 4 OS=Homo sapiens OX=9606 GN=EEF1AKMT4 PE=1 SV=1;sp|P0DPD8|EFCE2_HUMAN EEF1AKMT4-ECE2 readthrough transcript protein OS=Homo sapiens OX=9606 GN=EEF1AKMT4-ECE2 PE=1 SV=1	0.197998	0.475836	0.0787371	0.901837	0.946901	0.706745
P0DTE5	P0DTE5	4	1	1	UGT2A2	sp|P0DTE5|UD2A2_HUMAN UDP-glucuronosyltransferase 2A2 OS=Homo sapiens OX=9606 GN=UGT2A2 PE=1 SV=1	0.534864	0.988778	0.704398	0.940237	0.999037	1.05345
P0DTL6	P0DTL6	6	6	6	ZFTRAF1	sp|P0DTL6|ZTRF1_HUMAN Zinc finger TRAF-type-containing protein 1 OS=Homo sapiens OX=9606 GN=ZFTRAF1 PE=2 SV=1	0.0450139	0.0534578	0.0064929	1.12699	1.12067	1.3011
P10109	P10109	4	4	4	FDX1	sp|P10109|ADX_HUMAN Adrenodoxin, mitochondrial OS=Homo sapiens OX=9606 GN=FDX1 PE=1 SV=1	0.0353815	0.15088	0.15139	1.04787	0.971626	1.06355
P10114	P10114	7	2	2	RAP2A	sp|P10114|RAP2A_HUMAN Ras-related protein Rap-2a OS=Homo sapiens OX=9606 GN=RAP2A PE=1 SV=1	0.0401056	0.0770927	0.131606	1.16656	1.13473	1.39245
P10155	P10155	23	23	23	TROVE2	sp|P10155|RO60_HUMAN RNA-binding protein RO60 OS=Homo sapiens OX=9606 GN=RO60 PE=1 SV=2	0.34691	0.950928	0.622112	0.967186	0.996521	1.01484
P10176	P10176	1	1	1	COX8A	sp|P10176|COX8A_HUMAN Cytochrome c oxidase subunit 8A, mitochondrial OS=Homo sapiens OX=9606 GN=COX8A PE=1 SV=2	0.548046	0.930659	0.270926	0.982252	0.995119	1.03629
P10253	P10253	26	26	26	GAA	sp|P10253|LYAG_HUMAN Lysosomal alpha-glucosidase OS=Homo sapiens OX=9606 GN=GAA PE=1 SV=4	0.709231	0.814202	0.0129985	1.01461	0.998714	1.07849
P10276;P10826	P10276;P10826	2;1	2;1	2;1	RARA;RARB	sp|P10276|RARA_HUMAN Retinoic acid receptor alpha OS=Homo sapiens OX=9606 GN=RARA PE=1 SV=2;sp|P10826|RARB_HUMAN Retinoic acid receptor beta OS=Homo sapiens OX=9606 GN=RARB PE=1 SV=2	0.529464	0.265925	0.50196	1.29163	0.842952	0.908512
P10301	P10301	6	4	4	RRAS	sp|P10301|RRAS_HUMAN Ras-related protein R-Ras OS=Homo sapiens OX=9606 GN=RRAS PE=1 SV=1	0.186033	0.151193	0.30011	1.10939	1.08021	0.950851
P10321;P30511	P10321	10;2	6;0	3;0	HLA-C	sp|P10321|HLAC_HUMAN HLA class I histocompatibility antigen, C alpha chain OS=Homo sapiens OX=9606 GN=HLA-C PE=1 SV=3	0.285882	0.0510266	0.19703	0.892901	0.822306	0.950417
P10398	P10398	15	10	9	ARAF	sp|P10398|ARAF_HUMAN Serine/threonine-protein kinase A-Raf OS=Homo sapiens OX=9606 GN=ARAF PE=1 SV=2	0.827294	0.982729	0.191982	1.01507	1.0016	0.940916
P10412;P16402;Q02539;P22492	P10412;P16402	12;7;3;2	12;7;3;2	4;0;0;0	HIST1H1E;HIST1H1D	sp|P10412|H14_HUMAN Histone H1.4 OS=Homo sapiens OX=9606 GN=H1-4 PE=1 SV=2;sp|P16402|H13_HUMAN Histone H1.3 OS=Homo sapiens OX=9606 GN=H1-3 PE=1 SV=2	0.10747	0.566447	0.143971	1.34226	1.24018	1.8909
P10451	P10451	4	4	4	SPP1	sp|P10451|OSTP_HUMAN Osteopontin OS=Homo sapiens OX=9606 GN=SPP1 PE=1 SV=1	0.0968581	0.0514647	0.833011	1.54756	1.18806	1.02127
P10515	P10515	17	17	17	DLAT	sp|P10515|ODP2_HUMAN Dihydrolipoyllysine-residue acetyltransferase component of pyruvate dehydrogenase complex, mitochondrial OS=Homo sapiens OX=9606 GN=DLAT PE=1 SV=3	0.156434	0.357375	0.073091	1.09918	0.988566	1.1842
P10586	P10586	59	59	52	PTPRF	sp|P10586|PTPRF_HUMAN Receptor-type tyrosine-protein phosphatase F OS=Homo sapiens OX=9606 GN=PTPRF PE=1 SV=2	0.383466	0.1762	0.0269151	1.02944	0.915961	1.16952
P10588	P10588	10	9	9	NR2F6	sp|P10588|NR2F6_HUMAN Nuclear receptor subfamily 2 group F member 6 OS=Homo sapiens OX=9606 GN=NR2F6 PE=1 SV=2	0.198154	0.179701	0.00191954	0.896226	0.871933	1.1685
P10599	P10599	9	9	9	TXN	sp|P10599|THIO_HUMAN Thioredoxin OS=Homo sapiens OX=9606 GN=TXN PE=1 SV=3	0.0276343	0.0901746	0.0163743	1.19199	1.1225	1.31106
P10606	P10606	8	8	8	COX5B	sp|P10606|COX5B_HUMAN Cytochrome c oxidase subunit 5B, mitochondrial OS=Homo sapiens OX=9606 GN=COX5B PE=1 SV=2	0.8798	0.939962	0.0996762	0.986198	0.991598	1.17694
P10619	P10619	12	12	12	CTSA	sp|P10619|PPGB_HUMAN Lysosomal protective protein OS=Homo sapiens OX=9606 GN=CTSA PE=1 SV=2	0.760704	0.266444	0.0118182	1.04161	1.18928	2.00867
P10620	P10620	4	4	4	MGST1	sp|P10620|MGST1_HUMAN Microsomal glutathione S-transferase 1 OS=Homo sapiens OX=9606 GN=MGST1 PE=1 SV=1	0.740266	0.287321	0.210072	0.954159	0.869826	1.17818
P10636	P10636	8	8	8	MAPT	sp|P10636|TAU_HUMAN Microtubule-associated protein tau OS=Homo sapiens OX=9606 GN=MAPT PE=1 SV=5	0.54106	0.362818	0.0466737	0.975719	0.956929	1.10564
P10644	P10644	24	24	21	PRKAR1A	sp|P10644|KAP0_HUMAN cAMP-dependent protein kinase type I-alpha regulatory subunit OS=Homo sapiens OX=9606 GN=PRKAR1A PE=1 SV=1	0.220216	0.898755	0.463909	1.12325	0.985325	1.05862
P10646	P10646	11	11	11	TFPI	sp|P10646|TFPI1_HUMAN Tissue factor pathway inhibitor OS=Homo sapiens OX=9606 GN=TFPI PE=1 SV=1	0.0454805	0.0467294	0.00740133	1.32301	1.32839	0.496135
P10746	P10746	8	8	8	UROS	sp|P10746|HEM4_HUMAN Uroporphyrinogen-III synthase OS=Homo sapiens OX=9606 GN=UROS PE=1 SV=1	0.555094	0.546431	0.0609645	0.956716	1.04761	1.22306
P10768	P10768	14	14	14	ESD	sp|P10768|ESTD_HUMAN S-formylglutathione hydrolase OS=Homo sapiens OX=9606 GN=ESD PE=1 SV=2	0.0773867	0.143707	0.0609536	1.23199	1.16981	1.29998
P10809	P10809	50	50	50	HSPD1	sp|P10809|CH60_HUMAN 60 kDa heat shock protein, mitochondrial OS=Homo sapiens OX=9606 GN=HSPD1 PE=1 SV=2	0.0776328	0.93591	0.056384	1.03636	1.00442	1.04157
P10828	P10828	2	2	2	THRB	sp|P10828|THB_HUMAN Thyroid hormone receptor beta OS=Homo sapiens OX=9606 GN=THRB PE=1 SV=2	0.0977614	0.0176796	0.00262413	0.915945	1.11863	1.40083
P10909	P10909	11	11	11	CLU	sp|P10909|CLUS_HUMAN Clusterin OS=Homo sapiens OX=9606 GN=CLU PE=1 SV=1	0.158399	0.400491	0.323336	1.07171	0.957657	0.957529
P11021	P11021	47	47	45	HSPA5	sp|P11021|BIP_HUMAN Endoplasmic reticulum chaperone BiP OS=Homo sapiens OX=9606 GN=HSPA5 PE=1 SV=2	0.174177	0.4115	0.146074	1.05544	1.04823	0.938796
P11047	P11047	70	70	68	LAMC1	sp|P11047|LAMC1_HUMAN Laminin subunit gamma-1 OS=Homo sapiens OX=9606 GN=LAMC1 PE=1 SV=3	0.0744609	0.00357135	0.00254981	0.924559	0.893356	1.08173
P11117	P11117	9	9	9	ACP2	sp|P11117|PPAL_HUMAN Lysosomal acid phosphatase OS=Homo sapiens OX=9606 GN=ACP2 PE=1 SV=3	0.0387806	0.332641	0.0105358	1.07149	1.01943	1.128
P11142;P54652	P11142	44;13	41;10	37;7	HSPA8	sp|P11142|HSP7C_HUMAN Heat shock cognate 71 kDa protein OS=Homo sapiens OX=9606 GN=HSPA8 PE=1 SV=1	0.282368	0.0553577	0.00167369	0.985352	0.961245	0.801603
P11150	P11150	4	4	4	LIPC	sp|P11150|LIPC_HUMAN Hepatic triacylglycerol lipase OS=Homo sapiens OX=9606 GN=LIPC PE=1 SV=3	0.0181994	0.027197	0.00154765	0.818847	0.80944	1.64423
P11166	P11166	8	8	8	SLC2A1	sp|P11166|GTR1_HUMAN Solute carrier family 2, facilitated glucose transporter member 1 OS=Homo sapiens OX=9606 GN=SLC2A1 PE=1 SV=2	0.133239	0.0582506	0.00150409	1.42098	1.25526	0.627309
P11168	P11168	7	7	7	SLC2A2	sp|P11168|GTR2_HUMAN Solute carrier family 2, facilitated glucose transporter member 2 OS=Homo sapiens OX=9606 GN=SLC2A2 PE=1 SV=1	0.195327	0.0687762	0.350666	0.766974	0.791925	1.05195
P11169;Q8TDB8	P11169;Q8TDB8	6;5	6;5	6;5	SLC2A3;SLC2A14	sp|P11169|GTR3_HUMAN Solute carrier family 2, facilitated glucose transporter member 3 OS=Homo sapiens OX=9606 GN=SLC2A3 PE=1 SV=1;sp|Q8TDB8|GTR14_HUMAN Solute carrier family 2, facilitated glucose transporter member 14 OS=Homo sapiens OX=9606 GN=SLC2A14 P	0.839992	0.709203	0.0951133	0.980474	0.979051	0.86728
P11171	P11171	31	30	28	EPB41	sp|P11171|EPB41_HUMAN Protein 4.1 OS=Homo sapiens OX=9606 GN=EPB41 PE=1 SV=4	0.310005	0.571898	0.109582	1.04882	1.02107	1.06981
P11172	P11172	29	29	29	UMPS	sp|P11172|UMPS_HUMAN Uridine 5-monophosphate synthase OS=Homo sapiens OX=9606 GN=UMPS PE=1 SV=1	0.275661	0.4936	0.0222789	0.978461	0.986316	1.11154
P11177	P11177	16	16	16	PDHB	sp|P11177|ODPB_HUMAN Pyruvate dehydrogenase E1 component subunit beta, mitochondrial OS=Homo sapiens OX=9606 GN=PDHB PE=1 SV=3	0.0614676	0.147693	0.0145345	1.18662	1.11597	1.3452
P11182	P11182	19	19	19	DBT	sp|P11182|ODB2_HUMAN Lipoamide acyltransferase component of branched-chain alpha-keto acid dehydrogenase complex, mitochondrial OS=Homo sapiens OX=9606 GN=DBT PE=1 SV=3	0.087896	0.169777	0.0127814	1.1972	1.12685	1.4981
P11216	P11216	55	55	43	PYGB	sp|P11216|PYGB_HUMAN Glycogen phosphorylase, brain form OS=Homo sapiens OX=9606 GN=PYGB PE=1 SV=5	0.0193689	0.0899891	0.613617	1.11059	1.07474	1.00766
P11226	P11226	4	4	4	MBL2	sp|P11226|MBL2_HUMAN Mannose-binding protein C OS=Homo sapiens OX=9606 GN=MBL2 PE=1 SV=2	0.108539	0.113444	0.163986	1.44556	1.26884	0.791324
P11233	P11233	9	6	6	RALA	sp|P11233|RALA_HUMAN Ras-related protein Ral-A OS=Homo sapiens OX=9606 GN=RALA PE=1 SV=1	0.517224	0.392254	0.579121	0.942063	1.04289	0.975858
P11234	P11234	10	10	7	RALB	sp|P11234|RALB_HUMAN Ras-related protein Ral-B OS=Homo sapiens OX=9606 GN=RALB PE=1 SV=1	0.652099	0.00171593	0.595586	1.05061	1.08739	0.998143
P11274	P11274	26	26	25	BCR	sp|P11274|BCR_HUMAN Breakpoint cluster region protein OS=Homo sapiens OX=9606 GN=BCR PE=1 SV=2	0.0119073	0.175395	0.0162421	0.953649	0.927822	0.958371
P11279	P11279	8	8	8	LAMP1	sp|P11279|LAMP1_HUMAN Lysosome-associated membrane glycoprotein 1 OS=Homo sapiens OX=9606 GN=LAMP1 PE=1 SV=3	0.0191668	0.736383	0.296283	1.1133	1.02422	1.0269
P11310	P11310	15	15	15	ACADM	sp|P11310|ACADM_HUMAN Medium-chain specific acyl-CoA dehydrogenase, mitochondrial OS=Homo sapiens OX=9606 GN=ACADM PE=1 SV=1	0.0918139	0.305717	0.000203038	1.0344	1.01459	1.28442
P11362	P11362	8	4	3	FGFR1	sp|P11362|FGFR1_HUMAN Fibroblast growth factor receptor 1 OS=Homo sapiens OX=9606 GN=FGFR1 PE=1 SV=3	0.249766	0.769064	0.00205392	1.21864	1.05701	0.560371
P11387;Q969P6	P11387	36;5	36;5	36;5	TOP1	sp|P11387|TOP1_HUMAN DNA topoisomerase 1 OS=Homo sapiens OX=9606 GN=TOP1 PE=1 SV=2	0.158229	0.426929	0.0853163	0.85309	0.899175	0.503689
P11388	P11388	75	75	59	TOP2A	sp|P11388|TOP2A_HUMAN DNA topoisomerase 2-alpha OS=Homo sapiens OX=9606 GN=TOP2A PE=1 SV=3	0.0176874	0.217032	0.00330697	0.71156	0.928333	0.659361
P11413	P11413	40	40	40	G6PD	sp|P11413|G6PD_HUMAN Glucose-6-phosphate 1-dehydrogenase OS=Homo sapiens OX=9606 GN=G6PD PE=1 SV=4	0.399954	0.951185	0.00740342	1.029	1.00269	1.24606
P11441	P11441	8	8	8	UBL4A	sp|P11441|UBL4A_HUMAN Ubiquitin-like protein 4A OS=Homo sapiens OX=9606 GN=UBL4A PE=1 SV=1	0.506798	0.293303	0.605773	0.970178	1.04463	0.979535
P11474	P11474	5	5	5	ESRRA	sp|P11474|ERR1_HUMAN Steroid hormone receptor ERR1 OS=Homo sapiens OX=9606 GN=ESRRA PE=1 SV=3	0.0129764	0.117658	0.00314254	0.800911	0.912192	0.543522
P11498	P11498	55	55	55	PC	sp|P11498|PYC_HUMAN Pyruvate carboxylase, mitochondrial OS=Homo sapiens OX=9606 GN=PC PE=1 SV=2	0.000283824	0.0264635	0.00131233	1.21342	1.05729	1.20732
P11511	P11511	11	11	11	CYP19A1	sp|P11511|CP19A_HUMAN Aromatase OS=Homo sapiens OX=9606 GN=CYP19A1 PE=1 SV=3	0.0730572	0.821819	0.0269493	1.51914	1.01136	1.96717
P11532	P11532	22	19	19	DMD	sp|P11532|DMD_HUMAN Dystrophin OS=Homo sapiens OX=9606 GN=DMD PE=1 SV=3	0.0876378	0.0747613	0.394714	0.817837	0.817924	0.930285
P11586	P11586	51	51	51	MTHFD1	sp|P11586|C1TC_HUMAN C-1-tetrahydrofolate synthase, cytoplasmic OS=Homo sapiens OX=9606 GN=MTHFD1 PE=1 SV=4	0.731666	0.886238	0.166751	1.00793	1.00232	1.02591
P11717	P11717	109	109	109	IGF2R	sp|P11717|MPRI_HUMAN Cation-independent mannose-6-phosphate receptor OS=Homo sapiens OX=9606 GN=IGF2R PE=1 SV=3	0.0149315	0.0646948	0.0711562	1.2651	1.1652	0.864727
P11766	P11766	19	19	19	ADH5	sp|P11766|ADHX_HUMAN Alcohol dehydrogenase class-3 OS=Homo sapiens OX=9606 GN=ADH5 PE=1 SV=4	0.580737	0.505045	0.00942856	0.969842	0.951328	1.40188
P11802	P11802	10	9	9	CDK4	sp|P11802|CDK4_HUMAN Cyclin-dependent kinase 4 OS=Homo sapiens OX=9606 GN=CDK4 PE=1 SV=2	0.116359	0.30979	0.24239	0.912517	0.925964	0.942891
P11908	P11908	14	6	5	PRPS2	sp|P11908|PRPS2_HUMAN Ribose-phosphate pyrophosphokinase 2 OS=Homo sapiens OX=9606 GN=PRPS2 PE=1 SV=2	0.229443	0.0956761	0.0276483	0.930417	0.949848	0.937152
P11940;Q9H361;Q4VXU2;Q96DU9	P11940;Q9H361	38;21;9;2	38;21;9;2	26;17;5;2	PABPC1;PABPC3	sp|P11940|PABP1_HUMAN Polyadenylate-binding protein 1 OS=Homo sapiens OX=9606 GN=PABPC1 PE=1 SV=2;sp|Q9H361|PABP3_HUMAN Polyadenylate-binding protein 3 OS=Homo sapiens OX=9606 GN=PABPC3 PE=1 SV=2	0.455127	0.500296	0.0371816	1.03929	1.0345	0.808234
P12004	P12004	15	15	15	PCNA	sp|P12004|PCNA_HUMAN Proliferating cell nuclear antigen OS=Homo sapiens OX=9606 GN=PCNA PE=1 SV=1	0.0491062	0.501776	0.0342177	0.878913	0.968184	0.866771
P12074	P12074	2	2	2	COX6A1	sp|P12074|CX6A1_HUMAN Cytochrome c oxidase subunit 6A1, mitochondrial OS=Homo sapiens OX=9606 GN=COX6A1 PE=1 SV=4	0.905086	0.445763	0.370752	0.967662	0.861365	1.14055
P12081	P12081	28	28	21	HARS	sp|P12081|HARS1_HUMAN Histidine--tRNA ligase, cytoplasmic OS=Homo sapiens OX=9606 GN=HARS1 PE=1 SV=2	0.0684503	0.480827	0.0395864	1.0656	1.02053	0.917637
P12235	P12235	20	5	5	SLC25A4	sp|P12235|ADT1_HUMAN ADP/ATP translocase 1 OS=Homo sapiens OX=9606 GN=SLC25A4 PE=1 SV=4	0.407828	0.227828	0.237778	0.911581	0.863737	0.866649
P12236	P12236	24	24	7	SLC25A6	sp|P12236|ADT3_HUMAN ADP/ATP translocase 3 OS=Homo sapiens OX=9606 GN=SLC25A6 PE=1 SV=4	0.61958	0.599569	0.990895	0.967993	0.972716	0.998129
P12259	P12259	22	15	15	F5	sp|P12259|FA5_HUMAN Coagulation factor V OS=Homo sapiens OX=9606 GN=F5 PE=1 SV=4	0.164794	0.252491	0.000821058	1.04693	0.950349	1.50467
P12268	P12268	29	29	26	IMPDH2	sp|P12268|IMDH2_HUMAN Inosine-5-monophosphate dehydrogenase 2 OS=Homo sapiens OX=9606 GN=IMPDH2 PE=1 SV=2	0.447883	0.182022	0.0168396	1.03897	1.08552	0.765556
P12270	P12270	123	123	123	TPR	sp|P12270|TPR_HUMAN Nucleoprotein TPR OS=Homo sapiens OX=9606 GN=TPR PE=1 SV=3	0.0311974	0.8708	0.0407884	0.962607	0.996793	0.961127
P12277;P06732	P12277	22;2	22;2	22;2	CKB	sp|P12277|KCRB_HUMAN Creatine kinase B-type OS=Homo sapiens OX=9606 GN=CKB PE=1 SV=1	0.108872	0.0819993	0.596596	1.15436	1.18937	0.963809
P12429	P12429	18	18	18	ANXA3	sp|P12429|ANXA3_HUMAN Annexin A3 OS=Homo sapiens OX=9606 GN=ANXA3 PE=1 SV=3	0.00113847	0.00715309	0.0106029	1.19457	1.16048	0.939287
P12694	P12694	12	12	12	BCKDHA	sp|P12694|ODBA_HUMAN 2-oxoisovalerate dehydrogenase subunit alpha, mitochondrial OS=Homo sapiens OX=9606 GN=BCKDHA PE=1 SV=2	0.950091	0.816366	0.00586326	0.998198	0.98894	1.19404
P12755	P12755	9	9	9	SKI	sp|P12755|SKI_HUMAN Ski oncogene OS=Homo sapiens OX=9606 GN=SKI PE=1 SV=1	0.785736	0.556216	0.506005	1.00999	1.02324	1.02605
P12814;P35609;Q08043	P12814	63;18;13	41;5;3	41;5;3	ACTN1	sp|P12814|ACTN1_HUMAN Alpha-actinin-1 OS=Homo sapiens OX=9606 GN=ACTN1 PE=1 SV=2	0.00452017	0.0303293	0.00634166	1.1577	1.07177	0.870793
P12830	P12830	7	7	7	CDH1	sp|P12830|CADH1_HUMAN Cadherin-1 OS=Homo sapiens OX=9606 GN=CDH1 PE=1 SV=3	0.224838	0.207707	0.147111	0.922901	0.888944	1.19216
P12931;Q9H3Y6;P06239;Q04912	P12931	19;1;1;1	14;1;0;1	13;0;0;0	SRC	sp|P12931|SRC_HUMAN Proto-oncogene tyrosine-protein kinase Src OS=Homo sapiens OX=9606 GN=SRC PE=1 SV=3	0.0208714	0.078001	0.121368	1.13226	1.15736	1.08343
P12955	P12955	20	20	20	PEPD	sp|P12955|PEPD_HUMAN Xaa-Pro dipeptidase OS=Homo sapiens OX=9606 GN=PEPD PE=1 SV=3	0.0536376	0.122035	0.0200879	1.26767	1.1826	1.56783
P12956	P12956	46	46	46	XRCC6	sp|P12956|XRCC6_HUMAN X-ray repair cross-complementing protein 6 OS=Homo sapiens OX=9606 GN=XRCC6 PE=1 SV=2	0.00843545	0.569725	0.13864	0.949338	0.973198	0.959264
P13010	P13010	46	46	46	XRCC5	sp|P13010|XRCC5_HUMAN X-ray repair cross-complementing protein 5 OS=Homo sapiens OX=9606 GN=XRCC5 PE=1 SV=3	0.194381	0.930737	0.0792427	0.96973	0.996824	1.05992
P13051	P13051	11	11	11	UNG	sp|P13051|UNG_HUMAN Uracil-DNA glycosylase OS=Homo sapiens OX=9606 GN=UNG PE=1 SV=2	0.107358	0.107458	0.268351	0.887217	0.9436	1.03054
P13056	P13056	3	3	3	NR2C1	sp|P13056|NR2C1_HUMAN Nuclear receptor subfamily 2 group C member 1 OS=Homo sapiens OX=9606 GN=NR2C1 PE=1 SV=2	0.0657592	0.459502	0.0900694	0.818526	0.907926	0.837497
P13073	P13073	8	8	8	COX4I1	sp|P13073|COX41_HUMAN Cytochrome c oxidase subunit 4 isoform 1, mitochondrial OS=Homo sapiens OX=9606 GN=COX4I1 PE=1 SV=1	0.258012	0.200307	0.530786	0.907496	0.928937	1.02941
P13196	P13196	18	18	18	ALAS1	sp|P13196|HEM1_HUMAN 5-aminolevulinate synthase, non-specific, mitochondrial OS=Homo sapiens OX=9606 GN=ALAS1 PE=1 SV=2	0.0599554	0.00698922	0.119007	0.89453	0.828017	1.15897
P13284	P13284	4	4	4	IFI30	sp|P13284|GILT_HUMAN Gamma-interferon-inducible lysosomal thiol reductase OS=Homo sapiens OX=9606 GN=IFI30 PE=1 SV=3	0.985963	0.142949	0.0653785	1.0003	1.03845	1.18826
P13473	P13473	6	6	6	LAMP2	sp|P13473|LAMP2_HUMAN Lysosome-associated membrane glycoprotein 2 OS=Homo sapiens OX=9606 GN=LAMP2 PE=1 SV=2	0.0514347	0.132869	0.0179878	1.18517	1.11135	1.27849
P13489	P13489	24	24	24	RNH1	sp|P13489|RINI_HUMAN Ribonuclease inhibitor OS=Homo sapiens OX=9606 GN=RNH1 PE=1 SV=2	0.0127751	0.0410168	0.0760722	1.16375	1.08588	1.06075
P13497;Q9Y6L7	P13497;Q9Y6L7	2;1	2;1	2;1	BMP1;TLL2	sp|P13497|BMP1_HUMAN Bone morphogenetic protein 1 OS=Homo sapiens OX=9606 GN=BMP1 PE=1 SV=2;sp|Q9Y6L7|TLL2_HUMAN Tolloid-like protein 2 OS=Homo sapiens OX=9606 GN=TLL2 PE=1 SV=1	0.273539	0.247566	0.225179	0.517919	0.49159	0.470037
P13498	P13498	3	3	3	CYBA	sp|P13498|CY24A_HUMAN Cytochrome b-245 light chain OS=Homo sapiens OX=9606 GN=CYBA PE=1 SV=3	0.0932332	0.208655	0.0071993	0.845756	0.923054	0.665188
P13639	P13639	63	63	62	EEF2	sp|P13639|EF2_HUMAN Elongation factor 2 OS=Homo sapiens OX=9606 GN=EEF2 PE=1 SV=4	0.598427	0.832455	0.00195021	1.01387	1.00761	0.732521
P13640	P13640	4	1	1	MT1G	sp|P13640|MT1G_HUMAN Metallothionein-1G OS=Homo sapiens OX=9606 GN=MT1G PE=1 SV=2	0.0247288	0.0480042	0.229099	0.816163	0.841575	1.08148
P13667	P13667	50	50	49	PDIA4	sp|P13667|PDIA4_HUMAN Protein disulfide-isomerase A4 OS=Homo sapiens OX=9606 GN=PDIA4 PE=1 SV=2	0.47189	0.545832	0.241808	1.01235	1.0185	1.02313
P13674	P13674	28	28	28	P4HA1	sp|P13674|P4HA1_HUMAN Prolyl 4-hydroxylase subunit alpha-1 OS=Homo sapiens OX=9606 GN=P4HA1 PE=1 SV=2	0.0130162	0.0631135	0.0121337	1.19323	1.0798	1.17708
P13686	P13686	2	2	2	ACP5	sp|P13686|PPA5_HUMAN Tartrate-resistant acid phosphatase type 5 OS=Homo sapiens OX=9606 GN=ACP5 PE=1 SV=3	0.220667	0.0131302	0.0819267	1.18916	1.21378	1.37792
P13688;P40199;P31997;P06731	P13688	9;1;1;1	9;1;1;1	9;1;1;1	CEACAM1	sp|P13688|CEAM1_HUMAN Carcinoembryonic antigen-related cell adhesion molecule 1 OS=Homo sapiens OX=9606 GN=CEACAM1 PE=1 SV=2	0.0405407	0.00648461	0.429392	1.34737	1.28474	0.972839
P13693;Q56UQ5;Q9HAU6	P13693	11;3;1	11;3;1	11;3;1	TPT1	sp|P13693|TCTP_HUMAN Translationally-controlled tumor protein OS=Homo sapiens OX=9606 GN=TPT1 PE=1 SV=1	0.35075	0.579757	0.0239174	1.06839	1.03476	0.715048
P13716	P13716	16	16	16	ALAD	sp|P13716|HEM2_HUMAN Delta-aminolevulinic acid dehydratase OS=Homo sapiens OX=9606 GN=ALAD PE=1 SV=1	0.304303	0.401007	0.0054763	1.07211	1.05517	1.75065
P13796	P13796	12	5	5	LCP1	sp|P13796|PLSL_HUMAN Plastin-2 OS=Homo sapiens OX=9606 GN=LCP1 PE=1 SV=6	0.0255372	0.632333	0.0279726	1.18449	1.01605	0.864185
P13797	P13797	36	36	27	PLS3	sp|P13797|PLST_HUMAN Plastin-3 OS=Homo sapiens OX=9606 GN=PLS3 PE=1 SV=4	0.0791602	0.000394803	0.000351378	0.926899	0.903766	0.933958
P13798	P13798	24	24	24	APEH	sp|P13798|ACPH_HUMAN Acylamino-acid-releasing enzyme OS=Homo sapiens OX=9606 GN=APEH PE=1 SV=4	0.00831347	0.049773	0.0667641	1.12374	1.04434	1.1106
P13804	P13804	16	16	16	ETFA	sp|P13804|ETFA_HUMAN Electron transfer flavoprotein subunit alpha, mitochondrial OS=Homo sapiens OX=9606 GN=ETFA PE=1 SV=1	0.12921	0.140846	0.0500745	1.12101	1.05077	1.28791
P13807;P54840	P13807	21;1	21;1	21;1	GYS1	sp|P13807|GYS1_HUMAN Glycogen [starch] synthase, muscle OS=Homo sapiens OX=9606 GN=GYS1 PE=1 SV=2	0.00621529	0.0591634	0.591496	0.863898	0.932161	1.00748
P13861;P31323	P13861	22;3	22;3	22;3	PRKAR2A	sp|P13861|KAP2_HUMAN cAMP-dependent protein kinase type II-alpha regulatory subunit OS=Homo sapiens OX=9606 GN=PRKAR2A PE=1 SV=2	0.110538	0.126554	0.0441042	1.12348	1.10826	1.20392
P13929	P13929	13	9	9	ENO3	sp|P13929|ENOB_HUMAN Beta-enolase OS=Homo sapiens OX=9606 GN=ENO3 PE=1 SV=5	0.022744	0.0285594	0.00147071	0.894285	0.843293	1.44099
P13984	P13984	18	18	18	GTF2F2	sp|P13984|T2FB_HUMAN General transcription factor IIF subunit 2 OS=Homo sapiens OX=9606 GN=GTF2F2 PE=1 SV=2	0.722639	0.733658	0.0191855	1.00875	0.990837	0.873625
P13987	P13987	4	4	4	CD59	sp|P13987|CD59_HUMAN CD59 glycoprotein OS=Homo sapiens OX=9606 GN=CD59 PE=1 SV=1	0.948415	0.435018	0.00853756	1.00712	0.960998	1.18956
P13994	P13994	3	3	3	CCDC130	sp|P13994|YJU2B_HUMAN Probable splicing factor YJU2B OS=Homo sapiens OX=9606 GN=YJU2B PE=1 SV=2	0.112025	0.100037	0.113498	1.1877	1.20113	1.18616
P13995	P13995	19	19	18	MTHFD2	sp|P13995|MTDC_HUMAN Bifunctional methylenetetrahydrofolate dehydrogenase/cyclohydrolase, mitochondrial OS=Homo sapiens OX=9606 GN=MTHFD2 PE=1 SV=2	0.015702	0.0131447	0.00652736	1.22198	1.2513	0.72841
P14174	P14174	5	5	5	MIF	sp|P14174|MIF_HUMAN Macrophage migration inhibitory factor OS=Homo sapiens OX=9606 GN=MIF PE=1 SV=4	0.0933924	0.0938589	0.178134	1.34577	1.34729	1.2181
P14209	P14209	4	4	4	CD99	sp|P14209|CD99_HUMAN CD99 antigen OS=Homo sapiens OX=9606 GN=CD99 PE=1 SV=1	0.963056	0.632578	0.546995	0.99563	0.934003	1.0681
P14314	P14314	25	25	25	PRKCSH	sp|P14314|GLU2B_HUMAN Glucosidase 2 subunit beta OS=Homo sapiens OX=9606 GN=PRKCSH PE=1 SV=2	0.216366	0.811014	0.561697	1.08107	1.00938	1.02646
P14316;P10914	P14316	10;1	10;1	9;1	IRF2	sp|P14316|IRF2_HUMAN Interferon regulatory factor 2 OS=Homo sapiens OX=9606 GN=IRF2 PE=1 SV=2	0.280724	0.287388	0.0703075	1.07343	1.06705	1.1371
P14324	P14324	15	15	15	FDPS	sp|P14324|FPPS_HUMAN Farnesyl pyrophosphate synthase OS=Homo sapiens OX=9606 GN=FDPS PE=1 SV=4	0.718055	0.14478	0.0161327	1.01919	0.898747	1.34707
P14373;Q9HCM9	P14373	18;1	18;1	18;1	TRIM27	sp|P14373|TRI27_HUMAN Zinc finger protein RFP OS=Homo sapiens OX=9606 GN=TRIM27 PE=1 SV=1	0.889095	0.541222	0.0239926	1.00301	1.01577	0.881162
P14406	P14406	2	2	2	COX7A2	sp|P14406|CX7A2_HUMAN Cytochrome c oxidase subunit 7A2, mitochondrial OS=Homo sapiens OX=9606 GN=COX7A2 PE=1 SV=1	0.54565	0.14984	0.00461109	1.05209	1.05611	1.27952
P14543	P14543	31	31	30	NID1	sp|P14543|NID1_HUMAN Nidogen-1 OS=Homo sapiens OX=9606 GN=NID1 PE=1 SV=3	0.487368	0.131423	0.344392	0.976107	0.91743	0.96763
P14550	P14550	23	23	23	AKR1A1	sp|P14550|AK1A1_HUMAN Aldo-keto reductase family 1 member A1 OS=Homo sapiens OX=9606 GN=AKR1A1 PE=1 SV=3	0.133114	0.420401	0.00307625	1.08411	1.04095	1.3654
P14618	P14618	46	46	45	PKM	sp|P14618|KPYM_HUMAN Pyruvate kinase PKM OS=Homo sapiens OX=9606 GN=PKM PE=1 SV=4	0.00345873	0.0511373	0.764201	1.25792	1.16305	0.992693
P14621	P14621	8	8	8	ACYP2	sp|P14621|ACYP2_HUMAN Acylphosphatase-2 OS=Homo sapiens OX=9606 GN=ACYP2 PE=1 SV=2	0.663065	0.321915	0.0290827	0.972245	0.934138	1.31699
P14625;Q58FF3	P14625	64;12	61;12	61;12	HSP90B1	sp|P14625|ENPL_HUMAN Endoplasmin OS=Homo sapiens OX=9606 GN=HSP90B1 PE=1 SV=1	0.106183	0.431537	0.272966	1.08415	1.03504	1.04499
P14635	P14635	13	13	12	CCNB1	sp|P14635|CCNB1_HUMAN G2/mitotic-specific cyclin-B1 OS=Homo sapiens OX=9606 GN=CCNB1 PE=1 SV=1	0.0813889	0.213742	0.0403484	0.753149	0.903039	0.642465
P14649	P14649	11	11	9	MYL6B	sp|P14649|MYL6B_HUMAN Myosin light chain 6B OS=Homo sapiens OX=9606 GN=MYL6B PE=1 SV=1	0.094826	0.94631	0.00486833	1.0557	1.00111	1.19236
P14672	P14672	2	2	2	SLC2A4	sp|P14672|GLUT4_HUMAN Solute carrier family 2, facilitated glucose transporter member 4 OS=Homo sapiens OX=9606 GN=SLC2A4 PE=1 SV=1	0.596828	0.527499	0.268344	0.975799	0.904356	1.10237
P63162;P14678	P63162;P14678	7;7	7;7	7;7	SNRPN;SNRPB	sp|P63162|RSMN_HUMAN Small nuclear ribonucleoprotein-associated protein N OS=Homo sapiens OX=9606 GN=SNRPN PE=1 SV=1;sp|P14678|RSMB_HUMAN Small nuclear ribonucleoprotein-associated proteins B and B OS=Homo sapiens OX=9606 GN=SNRPB PE=1 SV=2	0.154553	0.132066	0.347811	1.15651	1.17079	1.0822
P14735	P14735	41	41	41	IDE	sp|P14735|IDE_HUMAN Insulin-degrading enzyme OS=Homo sapiens OX=9606 GN=IDE PE=1 SV=4	0.0257147	0.959183	0.00156248	1.04229	1.00116	0.886416
P14778	P14778	3	3	3	IL1R1	sp|P14778|IL1R1_HUMAN Interleukin-1 receptor type 1 OS=Homo sapiens OX=9606 GN=IL1R1 PE=1 SV=1	0.372904	0.824519	0.18623	1.24126	1.05126	1.16713
P14854	P14854	8	8	8	COX6B1	sp|P14854|CX6B1_HUMAN Cytochrome c oxidase subunit 6B1 OS=Homo sapiens OX=9606 GN=COX6B1 PE=1 SV=2	0.90543	0.44213	0.0499704	0.996768	1.02617	1.12059
P14859;Q9UKI9;P09086	P14859	9;3;2	9;3;2	9;3;2	POU2F1	sp|P14859|PO2F1_HUMAN POU domain, class 2, transcription factor 1 OS=Homo sapiens OX=9606 GN=POU2F1 PE=1 SV=2	0.0235325	0.00041872	0.064517	0.877434	0.920931	0.883846
P14866	P14866	25	24	24	HNRNPL	sp|P14866|HNRPL_HUMAN Heterogeneous nuclear ribonucleoprotein L OS=Homo sapiens OX=9606 GN=HNRNPL PE=1 SV=2	0.0630041	0.103172	0.0914129	1.09034	1.07654	1.07986
P14868	P14868	38	38	38	DARS	sp|P14868|SYDC_HUMAN Aspartate--tRNA ligase, cytoplasmic OS=Homo sapiens OX=9606 GN=DARS1 PE=1 SV=2	0.0565887	0.156788	0.101619	1.05489	1.03282	0.952013
P14923	P14923	32	27	27	JUP	sp|P14923|PLAK_HUMAN Junction plakoglobin OS=Homo sapiens OX=9606 GN=JUP PE=1 SV=3	0.611384	0.890374	0.284991	1.00947	1.00251	0.977767
P14927	P14927	11	11	11	UQCRB	sp|P14927|QCR7_HUMAN Cytochrome b-c1 complex subunit 7 OS=Homo sapiens OX=9606 GN=UQCRB PE=1 SV=2	0.0685433	0.0804393	0.0300341	1.1687	1.14913	1.26586
P15056	P15056	9	3	3	BRAF	sp|P15056|BRAF_HUMAN Serine/threonine-protein kinase B-raf OS=Homo sapiens OX=9606 GN=BRAF PE=1 SV=4	0.911127	0.356501	0.525019	1.01745	0.948967	1.05658
P15104	P15104	16	16	16	GLUL	sp|P15104|GLNA_HUMAN Glutamine synthetase OS=Homo sapiens OX=9606 GN=GLUL PE=1 SV=4	0.0139928	0.10381	0.0203694	1.41593	1.15401	1.37645
P15121	P15121	18	18	17	AKR1B1	sp|P15121|ALDR_HUMAN Aldo-keto reductase family 1 member B1 OS=Homo sapiens OX=9606 GN=AKR1B1 PE=1 SV=3	0.0610079	0.067084	0.000447086	1.13247	1.07846	1.17117
P15144	P15144	44	44	44	ANPEP	sp|P15144|AMPN_HUMAN Aminopeptidase N OS=Homo sapiens OX=9606 GN=ANPEP PE=1 SV=4	0.0589633	0.889793	0.156732	1.15387	1.01046	1.09343
P15151	P15151	5	5	5	PVR	sp|P15151|PVR_HUMAN Poliovirus receptor OS=Homo sapiens OX=9606 GN=PVR PE=1 SV=2	0.97919	0.390794	0.0071326	1.00346	1.07281	0.853135
P15170	P15170	30	30	15	GSPT1	sp|P15170|ERF3A_HUMAN Eukaryotic peptide chain release factor GTP-binding subunit ERF3A OS=Homo sapiens OX=9606 GN=GSPT1 PE=1 SV=1	0.192346	0.560975	0.0231561	1.05295	1.00622	0.842354
P15260	P15260	8	8	8	IFNGR1	sp|P15260|INGR1_HUMAN Interferon gamma receptor 1 OS=Homo sapiens OX=9606 GN=IFNGR1 PE=1 SV=1	0.127298	0.870545	0.0623474	1.30263	1.02209	0.642316
P15289	P15289	10	10	9	ARSA	sp|P15289|ARSA_HUMAN Arylsulfatase A OS=Homo sapiens OX=9606 GN=ARSA PE=1 SV=3	0.198867	0.244034	0.000177404	1.14298	1.17847	1.79996
P15291	P15291	7	7	7	B4GALT1	sp|P15291|B4GT1_HUMAN Beta-1,4-galactosyltransferase 1 OS=Homo sapiens OX=9606 GN=B4GALT1 PE=1 SV=5	0.0420615	0.673639	0.00362607	1.09125	1.03394	1.20948
P15311	P15311	47	47	34	EZR	sp|P15311|EZRI_HUMAN Ezrin OS=Homo sapiens OX=9606 GN=EZR PE=1 SV=4	0.144448	0.266949	0.0503032	0.9196	1.00934	1.22741
P15336;Q02930	P15336	13;1	13;1	10;0	ATF2	sp|P15336|ATF2_HUMAN Cyclic AMP-dependent transcription factor ATF-2 OS=Homo sapiens OX=9606 GN=ATF2 PE=1 SV=4	0.0199734	0.00616182	0.0713875	0.889345	0.866523	1.0478
P15374	P15374	15	15	15	UCHL3	sp|P15374|UCHL3_HUMAN Ubiquitin carboxyl-terminal hydrolase isozyme L3 OS=Homo sapiens OX=9606 GN=UCHL3 PE=1 SV=1	0.0439252	0.0512327	0.38403	1.23114	1.19791	1.04986
P15407	P15407	3	3	3	FOSL1	sp|P15407|FOSL1_HUMAN Fos-related antigen 1 OS=Homo sapiens OX=9606 GN=FOSL1 PE=1 SV=1	0.0144689	0.00632853	0.0791693	1.57848	1.56857	0.4001
P15514	P15514	3	3	3	AREG	sp|P15514|AREG_HUMAN Amphiregulin OS=Homo sapiens OX=9606 GN=AREG PE=1 SV=2	0.0160766	0.0474827	0.0102374	2.64714	1.44431	0.451624
P15529	P15529	10	10	10	CD46	sp|P15529|MCP_HUMAN Membrane cofactor protein OS=Homo sapiens OX=9606 GN=CD46 PE=1 SV=3	0.887871	0.524414	0.114787	1.02174	1.03579	0.885512
P15531	P15531	13	6	6	NME1	sp|P15531|NDKA_HUMAN Nucleoside diphosphate kinase A OS=Homo sapiens OX=9606 GN=NME1 PE=1 SV=1	0.0942005	0.115722	0.843378	1.2505	1.23235	1.01151
P15559	P15559	16	16	16	NQO1	sp|P15559|NQO1_HUMAN NAD(P)H dehydrogenase [quinone] 1 OS=Homo sapiens OX=9606 GN=NQO1 PE=1 SV=1	0.0617919	0.432382	0.285742	1.13354	1.0438	1.04848
P15586	P15586	15	15	15	GNS	sp|P15586|GNS_HUMAN N-acetylglucosamine-6-sulfatase OS=Homo sapiens OX=9606 GN=GNS PE=1 SV=3	0.227003	0.143258	0.0195382	1.08285	1.10098	1.27896
P15735	P15735	9	9	9	PHKG2	sp|P15735|PHKG2_HUMAN Phosphorylase b kinase gamma catalytic chain, liver/testis isoform OS=Homo sapiens OX=9606 GN=PHKG2 PE=1 SV=1	0.133064	0.472446	0.321514	0.931876	0.964081	1.0394
P15848;Q5FYB1	P15848	18;1	18;1	18;1	ARSB	sp|P15848|ARSB_HUMAN Arylsulfatase B OS=Homo sapiens OX=9606 GN=ARSB PE=1 SV=1	0.1194	0.113266	0.0246193	1.26497	1.23328	1.11436
P15880	P15880	17	17	17	RPS2	sp|P15880|RS2_HUMAN Small ribosomal subunit protein uS5 OS=Homo sapiens OX=9606 GN=RPS2 PE=1 SV=2	0.235322	0.043262	0.0626003	0.964301	0.95476	0.727483
P15907	P15907	12	12	12	ST6GAL1	sp|P15907|SIAT1_HUMAN Beta-galactoside alpha-2,6-sialyltransferase 1 OS=Homo sapiens OX=9606 GN=ST6GAL1 PE=1 SV=1	0.051923	0.0178553	0.140274	1.16918	1.09102	0.955115
P15924	P15924	170	170	170	DSP	sp|P15924|DESP_HUMAN Desmoplakin OS=Homo sapiens OX=9606 GN=DSP PE=1 SV=3	0.00779047	0.0294233	0.0236725	1.15955	1.11347	0.91812
P15927	P15927	8	8	8	RPA2	sp|P15927|RFA2_HUMAN Replication protein A 32 kDa subunit OS=Homo sapiens OX=9606 GN=RPA2 PE=1 SV=1	0.00342988	0.401856	0.016837	0.78954	0.914036	0.745765
P15954	P15954	3	3	3	COX7C	sp|P15954|COX7C_HUMAN Cytochrome c oxidase subunit 7C, mitochondrial OS=Homo sapiens OX=9606 GN=COX7C PE=1 SV=1	0.0845291	0.190749	0.982633	0.915889	0.944931	0.999937
P16035	P16035	3	3	3	TIMP2	sp|P16035|TIMP2_HUMAN Metalloproteinase inhibitor 2 OS=Homo sapiens OX=9606 GN=TIMP2 PE=1 SV=2	0.245091	0.0461349	0.0038262	1.06293	0.899476	1.3775
P16083	P16083	9	9	9	NQO2	sp|P16083|NQO2_HUMAN Ribosyldihydronicotinamide dehydrogenase [quinone] OS=Homo sapiens OX=9606 GN=NQO2 PE=1 SV=5	0.244503	0.787976	0.0552399	1.04581	0.992788	1.08942
P16104	P16104	9	9	4	H2AFX	sp|P16104|H2AX_HUMAN Histone H2AX OS=Homo sapiens OX=9606 GN=H2AX PE=1 SV=2	0.0478562	0.183689	0.21175	0.812795	0.899525	0.916905
P16118	P16118	17	10	9	PFKFB1	sp|P16118|F261_HUMAN 6-phosphofructo-2-kinase/fructose-2,6-bisphosphatase 1 OS=Homo sapiens OX=9606 GN=PFKFB1 PE=1 SV=3	0.404175	0.0200716	0.00330673	0.952271	0.849048	1.42569
P16152	P16152	18	18	16	CBR1	sp|P16152|CBR1_HUMAN Carbonyl reductase [NADPH] 1 OS=Homo sapiens OX=9606 GN=CBR1 PE=1 SV=3	0.0195003	0.0360585	0.0189316	1.25086	1.17643	1.25741
P16219	P16219	13	13	13	ACADS	sp|P16219|ACADS_HUMAN Short-chain specific acyl-CoA dehydrogenase, mitochondrial OS=Homo sapiens OX=9606 GN=ACADS PE=1 SV=1	0.208202	0.477225	0.00337719	1.09072	1.04073	1.73684
P16220	P16220	4	2	2	CREB1	sp|P16220|CREB1_HUMAN Cyclic AMP-responsive element-binding protein 1 OS=Homo sapiens OX=9606 GN=CREB1 PE=1 SV=3	0.668083	0.465488	0.343946	0.974694	0.958478	1.05714
P16260	P16260	9	9	8	SLC25A16	sp|P16260|GDC_HUMAN Solute carrier family 25 member 16 OS=Homo sapiens OX=9606 GN=SLC25A16 PE=1 SV=3	0.643873	0.146865	0.0643665	0.977744	0.934534	1.10553
P16278	P16278	13	13	13	GLB1	sp|P16278|BGAL_HUMAN Beta-galactosidase OS=Homo sapiens OX=9606 GN=GLB1 PE=1 SV=2	0.863884	0.71157	0.0119587	0.98239	1.03667	1.56102
P16284	P16284	2	2	2	PECAM1	sp|P16284|PECA1_HUMAN Platelet endothelial cell adhesion molecule OS=Homo sapiens OX=9606 GN=PECAM1 PE=1 SV=2	0.441112	0.166306	0.0779393	1.07457	1.18419	1.31375
P16298	P16298	12	5	5	PPP3CB	sp|P16298|PP2BB_HUMAN Serine/threonine-protein phosphatase 2B catalytic subunit beta isoform OS=Homo sapiens OX=9606 GN=PPP3CB PE=1 SV=2	0.0939448	0.238927	0.556118	1.09346	1.08102	1.01827
P16333	P16333	18	18	17	NCK1	sp|P16333|NCK1_HUMAN Cytoplasmic protein NCK1 OS=Homo sapiens OX=9606 GN=NCK1 PE=1 SV=1	0.465747	0.379478	0.0624363	1.03271	1.04179	1.1491
P16383	P16383	13	13	13	GCFC2	sp|P16383|GCFC2_HUMAN Intron Large complex component GCFC2 OS=Homo sapiens OX=9606 GN=GCFC2 PE=1 SV=2	0.0666853	0.675807	0.163664	0.981262	0.990138	0.974561
P16401	P16401	7	4	4	HIST1H1B	sp|P16401|H15_HUMAN Histone H1.5 OS=Homo sapiens OX=9606 GN=H1-5 PE=1 SV=3	0.185753	0.46381	0.154234	1.25049	1.19575	1.60656
P16403	P16403	10	2	2	HIST1H1C	sp|P16403|H12_HUMAN Histone H1.2 OS=Homo sapiens OX=9606 GN=H1-2 PE=1 SV=2	0.139632	0.638367	0.129101	1.2317	1.09104	1.8418
P16422	P16422	9	9	9	EPCAM	sp|P16422|EPCAM_HUMAN Epithelial cell adhesion molecule OS=Homo sapiens OX=9606 GN=EPCAM PE=1 SV=2	0.102713	0.0622468	0.208903	0.800073	0.871843	0.942918
P16435	P16435	48	48	48	POR	sp|P16435|NCPR_HUMAN NADPH--cytochrome P450 reductase OS=Homo sapiens OX=9606 GN=POR PE=1 SV=2	0.276648	0.0659253	0.0342989	0.820928	0.909998	1.17155
P16444	P16444	12	12	12	DPEP1	sp|P16444|DPEP1_HUMAN Dipeptidase 1 OS=Homo sapiens OX=9606 GN=DPEP1 PE=1 SV=3	0.0985037	0.0244478	0.0564208	0.928135	0.945426	1.14846
P16455	P16455	10	10	10	MGMT	sp|P16455|MGMT_HUMAN Methylated-DNA--protein-cysteine methyltransferase OS=Homo sapiens OX=9606 GN=MGMT PE=1 SV=1	0.0394499	0.222506	0.00508878	0.843068	0.956252	1.38847
P16591	P16591	18	18	17	FER	sp|P16591|FER_HUMAN Tyrosine-protein kinase Fer OS=Homo sapiens OX=9606 GN=FER PE=1 SV=2	0.482654	0.184179	0.00351964	0.982421	0.949935	1.13423
P16615;O14983	P16615	47;14	47;14	38;8	ATP2A2	sp|P16615|AT2A2_HUMAN Sarcoplasmic/endoplasmic reticulum calcium ATPase 2 OS=Homo sapiens OX=9606 GN=ATP2A2 PE=1 SV=1	0.288208	0.152355	0.0391608	0.830342	0.9269	0.858963
P16662	P16662	9	7	5	UGT2B7	sp|P16662|UD2B7_HUMAN UDP-glucuronosyltransferase 2B7 OS=Homo sapiens OX=9606 GN=UGT2B7 PE=1 SV=2	0.505957	0.599251	0.38015	0.925198	1.01575	0.966801
P16671	P16671	4	4	4	CD36	sp|P16671|CD36_HUMAN Platelet glycoprotein 4 OS=Homo sapiens OX=9606 GN=CD36 PE=1 SV=2	0.358054	0.0596321	0.0024418	0.957436	0.851471	2.03758
P16870	P16870	13	13	13	CPE	sp|P16870|CBPE_HUMAN Carboxypeptidase E OS=Homo sapiens OX=9606 GN=CPE PE=1 SV=1	0.0109546	0.117485	0.0639286	1.11765	1.08776	0.942288
P16930	P16930	20	20	20	FAH	sp|P16930|FAAA_HUMAN Fumarylacetoacetase OS=Homo sapiens OX=9606 GN=FAH PE=1 SV=2	0.0270083	0.0416322	0.00329472	1.2009	1.16783	1.53819
P16949	P16949	12	12	8	STMN1	sp|P16949|STMN1_HUMAN Stathmin OS=Homo sapiens OX=9606 GN=STMN1 PE=1 SV=3	0.000250663	0.280934	0.200749	0.837175	0.939327	0.987139
P16989;Q9Y2T7	P16989	15;4	10;0	9;0	YBX3	sp|P16989|YBOX3_HUMAN Y-box-binding protein 3 OS=Homo sapiens OX=9606 GN=YBX3 PE=1 SV=4	0.631366	0.635248	0.00128377	1.01999	1.02385	0.555399
P17010;P08048	P17010;P08048	2;1	2;1	2;1	ZFX;ZFY	sp|P17010|ZFX_HUMAN Zinc finger X-chromosomal protein OS=Homo sapiens OX=9606 GN=ZFX PE=2 SV=2;sp|P08048|ZFY_HUMAN Zinc finger Y-chromosomal protein OS=Homo sapiens OX=9606 GN=ZFY PE=1 SV=3	0.22114	0.0550616	0.526529	0.703994	0.897791	1.1595
P17028	P17028	13	13	13	ZNF24	sp|P17028|ZNF24_HUMAN Zinc finger protein 24 OS=Homo sapiens OX=9606 GN=ZNF24 PE=1 SV=4	0.0888971	0.895742	0.0214246	0.898412	0.990575	0.805777
P17029	P17029	7	7	7	ZKSCAN1	sp|P17029|ZKSC1_HUMAN Zinc finger protein with KRAB and SCAN domains 1 OS=Homo sapiens OX=9606 GN=ZKSCAN1 PE=1 SV=3	0.013041	0.0540097	0.0164728	0.764917	0.897165	1.24908
P17036	P17036	5	5	5	ZNF3	sp|P17036|ZNF3_HUMAN Zinc finger protein 3 OS=Homo sapiens OX=9606 GN=ZNF3 PE=1 SV=3	0.625736	0.0291789	0.28115	0.945953	0.931556	1.09059
P17050	P17050	8	8	8	NAGA	sp|P17050|NAGAB_HUMAN Alpha-N-acetylgalactosaminidase OS=Homo sapiens OX=9606 GN=NAGA PE=1 SV=2	0.6044	0.112007	0.000772091	1.03936	1.12668	1.63696
P17066;P48741	P17066;P48741	12;7	2;1	2;1	HSPA6;HSPA7	sp|P17066|HSP76_HUMAN Heat shock 70 kDa protein 6 OS=Homo sapiens OX=9606 GN=HSPA6 PE=1 SV=2;sp|P48741|HSP77_HUMAN Putative heat shock 70 kDa protein 7 OS=Homo sapiens OX=9606 GN=HSPA7 PE=5 SV=2	0.303046	0.0842636	0.409799	1.02409	1.06537	0.948374
P17096	P17096	7	7	7	HMGA1	sp|P17096|HMGA1_HUMAN High mobility group protein HMG-I/HMG-Y OS=Homo sapiens OX=9606 GN=HMGA1 PE=1 SV=3	0.169126	0.0161802	0.00124961	0.902992	0.789689	0.469589
P17152	P17152	5	5	5	TMEM11	sp|P17152|TMM11_HUMAN Transmembrane protein 11, mitochondrial OS=Homo sapiens OX=9606 GN=TMEM11 PE=1 SV=1	0.385748	0.833163	0.131532	0.967368	1.01035	1.07325
P17174	P17174	26	26	26	GOT1	sp|P17174|AATC_HUMAN Aspartate aminotransferase, cytoplasmic OS=Homo sapiens OX=9606 GN=GOT1 PE=1 SV=3	0.00575543	0.0139647	0.0320263	1.22575	1.16359	0.894963
P17252;P05771;P05129	P17252	27;7;2	27;7;2	27;7;2	PRKCA	sp|P17252|KPCA_HUMAN Protein kinase C alpha type OS=Homo sapiens OX=9606 GN=PRKCA PE=1 SV=4	0.184235	0.000648254	0.0470557	1.03002	1.07309	0.959703
P17275	P17275	1	1	1	JUNB	sp|P17275|JUNB_HUMAN Transcription factor JunB OS=Homo sapiens OX=9606 GN=JUNB PE=1 SV=1	0.00263069	0.54582	0.0954221	1.25072	1.09477	0.874798
P17301	P17301	31	31	31	ITGA2	sp|P17301|ITA2_HUMAN Integrin alpha-2 OS=Homo sapiens OX=9606 GN=ITGA2 PE=1 SV=2	0.0784096	0.0019884	0.00444447	1.45043	1.33844	0.806104
P17405	P17405	4	4	4	SMPD1	sp|P17405|ASM_HUMAN Sphingomyelin phosphodiesterase OS=Homo sapiens OX=9606 GN=SMPD1 PE=1 SV=5	0.682488	0.00392899	0.324198	1.23729	0.952097	1.3016
P17480	P17480	37	37	37	UBTF	sp|P17480|UBF1_HUMAN Nucleolar transcription factor 1 OS=Homo sapiens OX=9606 GN=UBTF PE=1 SV=1	0.00565598	0.0054221	0.00684179	0.852587	0.891434	0.90821
P17535	P17535	8	8	7	JUND	sp|P17535|JUND_HUMAN Transcription factor JunD OS=Homo sapiens OX=9606 GN=JUND PE=1 SV=3	0.849559	0.188172	0.00779806	1.01614	0.901667	0.94946
P17544	P17544	12	9	9	ATF7	sp|P17544|ATF7_HUMAN Cyclic AMP-dependent transcription factor ATF-7 OS=Homo sapiens OX=9606 GN=ATF7 PE=1 SV=3	0.616325	0.264446	0.00212591	1.02149	1.02671	1.24056
P17568	P17568	8	8	8	NDUFB7	sp|P17568|NDUB7_HUMAN NADH dehydrogenase [ubiquinone] 1 beta subcomplex subunit 7 OS=Homo sapiens OX=9606 GN=NDUFB7 PE=1 SV=4	0.331525	0.101904	0.0220544	1.07088	1.10091	1.26189
P17612	P17612	15	15	7	PRKACA	sp|P17612|KAPCA_HUMAN cAMP-dependent protein kinase catalytic subunit alpha OS=Homo sapiens OX=9606 GN=PRKACA PE=1 SV=2	0.086242	0.00474008	0.241135	0.874804	0.898573	1.06415
P17655	P17655	20	20	20	CAPN2	sp|P17655|CAN2_HUMAN Calpain-2 catalytic subunit OS=Homo sapiens OX=9606 GN=CAPN2 PE=1 SV=6	0.00205979	0.014858	0.217783	1.42695	1.29389	1.04554
P17676;P49716	P17676	12;1	12;1	11;0	CEBPB	sp|P17676|CEBPB_HUMAN CCAAT/enhancer-binding protein beta OS=Homo sapiens OX=9606 GN=CEBPB PE=1 SV=2	0.194529	0.0452751	0.00194455	1.07543	1.16392	0.591285
P17693	P17693	3	1	1	HLA-G	sp|P17693|HLAG_HUMAN HLA class I histocompatibility antigen, alpha chain G OS=Homo sapiens OX=9606 GN=HLA-G PE=1 SV=1	0.159023	0.608452	0.915452	0.883557	0.922505	0.988878
P17706	P17706	13	13	13	PTPN2	sp|P17706|PTN2_HUMAN Tyrosine-protein phosphatase non-receptor type 2 OS=Homo sapiens OX=9606 GN=PTPN2 PE=1 SV=2	0.11229	0.0658902	0.0253762	0.93612	0.916241	0.871377
P17707	P17707	5	5	5	AMD1	sp|P17707|DCAM_HUMAN S-adenosylmethionine decarboxylase proenzyme OS=Homo sapiens OX=9606 GN=AMD1 PE=1 SV=2	0.204662	0.305524	0.0714494	1.15127	1.08211	0.82239
P17812	P17812	31	31	28	CTPS1	sp|P17812|PYRG1_HUMAN CTP synthase 1 OS=Homo sapiens OX=9606 GN=CTPS1 PE=1 SV=2	0.0349119	0.0881859	0.0038879	1.05216	1.05112	0.89032
P17844	P17844	38	30	30	DDX5	sp|P17844|DDX5_HUMAN Probable ATP-dependent RNA helicase DDX5 OS=Homo sapiens OX=9606 GN=DDX5 PE=1 SV=1	0.255231	0.99014	0.00584945	0.97186	0.999927	0.608151
P17858	P17858	34	34	29	PFKL	sp|P17858|PFKAL_HUMAN ATP-dependent 6-phosphofructokinase, liver type OS=Homo sapiens OX=9606 GN=PFKL PE=1 SV=6	0.126773	0.0570485	0.619745	0.925969	0.889312	0.980982
P17900	P17900	6	6	6	GM2A	sp|P17900|SAP3_HUMAN Ganglioside GM2 activator OS=Homo sapiens OX=9606 GN=GM2A PE=1 SV=4	0.839254	0.304886	0.0066051	0.980141	0.911242	1.68588
P17931	P17931	13	13	13	LGALS3	sp|P17931|LEG3_HUMAN Galectin-3 OS=Homo sapiens OX=9606 GN=LGALS3 PE=1 SV=5	0.0124696	0.0409376	0.244789	1.95568	1.43344	0.877578
P17980	P17980	28	28	28	PSMC3	sp|P17980|PRS6A_HUMAN 26S proteasome regulatory subunit 6A OS=Homo sapiens OX=9606 GN=PSMC3 PE=1 SV=3	0.0772502	0.183406	0.36697	1.11094	1.06782	1.03871
P17987	P17987	35	35	35	TCP1	sp|P17987|TCPA_HUMAN T-complex protein 1 subunit alpha OS=Homo sapiens OX=9606 GN=TCP1 PE=1 SV=1	0.0699479	0.254621	0.0434316	1.03903	1.04042	0.957641
P18031	P18031	31	31	31	PTPN1	sp|P18031|PTN1_HUMAN Tyrosine-protein phosphatase non-receptor type 1 OS=Homo sapiens OX=9606 GN=PTPN1 PE=1 SV=1	0.156902	0.317363	0.594952	0.808388	0.944834	1.02338
P18074	P18074	20	20	20	ERCC2	sp|P18074|ERCC2_HUMAN General transcription and DNA repair factor IIH helicase subunit XPD OS=Homo sapiens OX=9606 GN=ERCC2 PE=1 SV=1	0.985848	0.727065	0.685561	1.00139	1.01155	0.989581
P18077	P18077	8	8	8	RPL35A	sp|P18077|RL35A_HUMAN Large ribosomal subunit protein eL33 OS=Homo sapiens OX=9606 GN=RPL35A PE=1 SV=2	0.177497	0.091524	0.00107329	0.975289	0.97108	0.731022
P18084	P18084	24	24	24	ITGB5	sp|P18084|ITB5_HUMAN Integrin beta-5 OS=Homo sapiens OX=9606 GN=ITGB5 PE=1 SV=1	0.152879	0.00945374	0.0122732	1.0687	1.091	0.910317
P18085	P18085	10	10	6	ARF4	sp|P18085|ARF4_HUMAN ADP-ribosylation factor 4 OS=Homo sapiens OX=9606 GN=ARF4 PE=1 SV=3	0.575144	0.133817	0.0799392	0.976805	0.925295	0.903087
P18124	P18124	23	23	23	RPL7	sp|P18124|RL7_HUMAN Large ribosomal subunit protein uL30 OS=Homo sapiens OX=9606 GN=RPL7 PE=1 SV=1	0.228538	0.572437	0.0997035	1.14583	1.04132	0.830167
P18206	P18206	78	78	78	VCL	sp|P18206|VINC_HUMAN Vinculin OS=Homo sapiens OX=9606 GN=VCL PE=1 SV=4	0.311581	0.237009	0.624568	0.975719	0.969728	1.01228
P18283	P18283	14	14	14	GPX2	sp|P18283|GPX2_HUMAN Glutathione peroxidase 2 OS=Homo sapiens OX=9606 GN=GPX2 PE=1 SV=3	0.0830525	0.122021	0.0484078	1.23659	1.18405	1.33299
P18433;P23469	P18433	18;3	18;3	18;3	PTPRA	sp|P18433|PTPRA_HUMAN Receptor-type tyrosine-protein phosphatase alpha OS=Homo sapiens OX=9606 GN=PTPRA PE=1 SV=3	0.389027	0.0782461	0.9038	0.926699	0.908866	0.994954
P18440	P18440	9	9	9	NAT1	sp|P18440|ARY1_HUMAN Arylamine N-acetyltransferase 1 OS=Homo sapiens OX=9606 GN=NAT1 PE=1 SV=2	0.12294	0.43425	0.0460031	1.04231	0.958484	1.19176
P18510	P18510	6	6	6	IL1RN	sp|P18510|IL1RA_HUMAN Interleukin-1 receptor antagonist protein OS=Homo sapiens OX=9606 GN=IL1RN PE=1 SV=1	0.156845	0.119036	0.141062	1.34099	1.42373	1.37468
P18564	P18564	1	1	1	ITGB6	sp|P18564|ITB6_HUMAN Integrin beta-6 OS=Homo sapiens OX=9606 GN=ITGB6 PE=1 SV=2	0.436741	0.0239678	0.200061	1.11926	1.1435	0.892355
P18583	P18583	52	52	52	SON	sp|P18583|SON_HUMAN Protein SON OS=Homo sapiens OX=9606 GN=SON PE=1 SV=4	0.461385	0.545147	0.348343	1.02461	1.01937	1.0065
P18615	P18615	18	18	18	NELFE	sp|P18615|NELFE_HUMAN Negative elongation factor E OS=Homo sapiens OX=9606 GN=NELFE PE=1 SV=3	0.12538	0.0601623	0.47336	0.903669	0.92469	0.987725
P18621	P18621	10	10	10	RPL17	sp|P18621|RL17_HUMAN Large ribosomal subunit protein uL22 OS=Homo sapiens OX=9606 GN=RPL17 PE=1 SV=3	0.32246	0.483656	0.00349335	1.06016	0.963319	0.777933
P18669;P15259;Q8N0Y7	P18669	19;6;5	19;6;5	19;6;5	PGAM1	sp|P18669|PGAM1_HUMAN Phosphoglycerate mutase 1 OS=Homo sapiens OX=9606 GN=PGAM1 PE=1 SV=2	0.0763029	0.48698	0.0270656	0.953747	1.06643	0.70495
P18754	P18754	16	16	16	RCC1	sp|P18754|RCC1_HUMAN Regulator of chromosome condensation OS=Homo sapiens OX=9606 GN=RCC1 PE=1 SV=1	0.251558	0.148206	0.0159577	1.01496	1.02092	0.937241
P18827	P18827	6	6	6	SDC1	sp|P18827|SDC1_HUMAN Syndecan-1 OS=Homo sapiens OX=9606 GN=SDC1 PE=1 SV=3	0.734425	0.139363	0.0255124	1.04088	1.16368	0.683419
P18846	P18846	5	5	3	ATF1	sp|P18846|ATF1_HUMAN Cyclic AMP-dependent transcription factor ATF-1 OS=Homo sapiens OX=9606 GN=ATF1 PE=1 SV=2	0.203355	0.169976	0.0923339	0.903675	0.890121	0.845945
P18858	P18858	49	49	49	LIG1	sp|P18858|DNLI1_HUMAN DNA ligase 1 OS=Homo sapiens OX=9606 GN=LIG1 PE=1 SV=1	0.000384343	0.000611611	0.00492834	0.800654	0.897763	0.932752
P18859	P18859	7	7	7	ATP5J	sp|P18859|ATP5J_HUMAN ATP synthase-coupling factor 6, mitochondrial OS=Homo sapiens OX=9606 GN=ATP5PF PE=1 SV=1	0.241739	0.770886	0.0256194	0.950574	0.983399	1.14246
P18887	P18887	23	23	23	XRCC1	sp|P18887|XRCC1_HUMAN DNA repair protein XRCC1 OS=Homo sapiens OX=9606 GN=XRCC1 PE=1 SV=3	0.731224	0.675397	0.0299269	1.0079	1.01949	1.09206
P19022;P55283	P19022	16;2	16;2	16;2	CDH2	sp|P19022|CADH2_HUMAN Cadherin-2 OS=Homo sapiens OX=9606 GN=CDH2 PE=1 SV=4	0.597935	0.0314573	0.00390071	1.03609	1.05964	1.17798
P19086	P19086	7	6	6	GNAZ	sp|P19086|GNAZ_HUMAN Guanine nucleotide-binding protein G(z) subunit alpha OS=Homo sapiens OX=9606 GN=GNAZ PE=1 SV=3	0.388278	0.940649	0.339892	0.872831	0.994144	1.04715
P19174	P19174	47	47	47	PLCG1	sp|P19174|PLCG1_HUMAN 1-phosphatidylinositol 4,5-bisphosphate phosphodiesterase gamma-1 OS=Homo sapiens OX=9606 GN=PLCG1 PE=1 SV=1	0.654718	0.562246	0.0214351	0.992903	1.00615	0.935071
P19338	P19338	49	49	48	NCL	sp|P19338|NUCL_HUMAN Nucleolin OS=Homo sapiens OX=9606 GN=NCL PE=1 SV=3	0.324088	0.804246	0.0043139	0.96503	0.989777	0.772708
P19387	P19387	11	11	11	POLR2C	sp|P19387|RPB3_HUMAN DNA-directed RNA polymerase II subunit RPB3 OS=Homo sapiens OX=9606 GN=POLR2C PE=1 SV=2	0.938642	0.613557	0.311103	0.997168	1.01323	1.03091
P19388	P19388	11	11	11	POLR2E	sp|P19388|RPAB1_HUMAN DNA-directed RNA polymerases I, II, and III subunit RPABC1 OS=Homo sapiens OX=9606 GN=POLR2E PE=1 SV=4	0.575931	0.824455	0.191972	1.00527	1.00197	0.953937
P19404	P19404	14	14	14	NDUFV2	sp|P19404|NDUV2_HUMAN NADH dehydrogenase [ubiquinone] flavoprotein 2, mitochondrial OS=Homo sapiens OX=9606 GN=NDUFV2 PE=1 SV=2	0.704274	0.122685	0.0150485	1.01062	1.0621	1.15211
P19438	P19438	8	8	8	TNFRSF1A	sp|P19438|TNR1A_HUMAN Tumor necrosis factor receptor superfamily member 1A OS=Homo sapiens OX=9606 GN=TNFRSF1A PE=1 SV=1	0.211224	0.25514	0.108064	1.11336	1.07385	0.878544
P19440;A6NGU5;P36268;Q14390;B5MD39;Q9BX51	P19440;A6NGU5	14;9;6;2;2;1	14;9;6;2;2;1	14;9;6;2;2;1	GGT1;GGT3P	sp|P19440|GGT1_HUMAN Glutathione hydrolase 1 proenzyme OS=Homo sapiens OX=9606 GN=GGT1 PE=1 SV=2;sp|A6NGU5|GGT3_HUMAN Putative glutathione hydrolase 3 proenzyme OS=Homo sapiens OX=9606 GN=GGT3P PE=5 SV=2	0.371256	0.0379694	0.012207	0.923744	1.08702	0.785917
P19447	P19447	25	25	25	ERCC3	sp|P19447|ERCC3_HUMAN General transcription and DNA repair factor IIH helicase subunit XPB OS=Homo sapiens OX=9606 GN=ERCC3 PE=1 SV=1	0.709445	0.844142	0.121591	0.982463	1.00643	1.03275
P19474	P19474	9	9	9	TRIM21	sp|P19474|RO52_HUMAN E3 ubiquitin-protein ligase TRIM21 OS=Homo sapiens OX=9606 GN=TRIM21 PE=1 SV=1	0.626308	0.996919	0.0146604	1.01634	0.99985	0.829137
P19525	P19525	16	16	16	EIF2AK2	sp|P19525|E2AK2_HUMAN Interferon-induced, double-stranded RNA-activated protein kinase OS=Homo sapiens OX=9606 GN=EIF2AK2 PE=1 SV=2	0.772214	0.934125	0.111705	0.990554	1.00204	0.935704
P19532	P19532	4	4	3	TFE3	sp|P19532|TFE3_HUMAN Transcription factor E3 OS=Homo sapiens OX=9606 GN=TFE3 PE=1 SV=4	0.817506	0.0147922	0.00444897	1.01955	0.966382	1.06831
P19623	P19623	15	15	15	SRM	sp|P19623|SPEE_HUMAN Spermidine synthase OS=Homo sapiens OX=9606 GN=SRM PE=1 SV=1	0.0113199	0.0446006	0.0144902	1.14232	1.08908	0.858689
P19634	P19634	5	5	5	SLC9A1	sp|P19634|SL9A1_HUMAN Sodium/hydrogen exchanger 1 OS=Homo sapiens OX=9606 GN=SLC9A1 PE=1 SV=2	0.536473	0.244535	0.513659	1.03829	0.957586	1.02031
P19652	P19652	8	5	5	ORM2	sp|P19652|A1AG2_HUMAN Alpha-1-acid glycoprotein 2 OS=Homo sapiens OX=9606 GN=ORM2 PE=1 SV=2	0.0487641	0.041436	0.0263656	0.952316	0.771147	1.10426
P19784	P19784	21	21	21	CSNK2A2	sp|P19784|CSK22_HUMAN Casein kinase II subunit alpha OS=Homo sapiens OX=9606 GN=CSNK2A2 PE=1 SV=1	0.0294458	0.322553	0.0311043	0.865407	0.932831	0.852772
P19793;P48443	P19793	14;6	7;2	7;2	RXRA	sp|P19793|RXRA_HUMAN Retinoic acid receptor RXR-alpha OS=Homo sapiens OX=9606 GN=RXRA PE=1 SV=1	0.969267	0.019387	0.00137525	1.00166	0.934127	1.30733
P19823	P19823	40	40	28	ITIH2	sp|P19823|ITIH2_HUMAN Inter-alpha-trypsin inhibitor heavy chain H2 OS=Homo sapiens OX=9606 GN=ITIH2 PE=1 SV=2	0.322156	0.709186	0.000158273	0.964055	1.01114	0.436592
P19838	P19838	34	34	34	NFKB1	sp|P19838|NFKB1_HUMAN Nuclear factor NF-kappa-B p105 subunit OS=Homo sapiens OX=9606 GN=NFKB1 PE=1 SV=2	0.0348869	0.0296462	0.134063	1.07574	1.04003	1.01865
P19883	P19883	8	8	8	FST	sp|P19883|FST_HUMAN Follistatin OS=Homo sapiens OX=9606 GN=FST PE=1 SV=2	0.00766721	0.182918	0.0388913	1.48519	1.04889	0.530302
P19971	P19971	13	13	12	TYMP	sp|P19971|TYPH_HUMAN Thymidine phosphorylase OS=Homo sapiens OX=9606 GN=TYMP PE=1 SV=2	0.0242937	0.64311	0.0157904	1.16086	1.01567	1.13607
P20020	P20020	40	40	26	ATP2B1	sp|P20020|AT2B1_HUMAN Plasma membrane calcium-transporting ATPase 1 OS=Homo sapiens OX=9606 GN=ATP2B1 PE=1 SV=4	0.363575	0.534591	0.0123336	0.892692	1.01349	0.864938
P20042	P20042	33	33	33	EIF2S2	sp|P20042|IF2B_HUMAN Eukaryotic translation initiation factor 2 subunit 2 OS=Homo sapiens OX=9606 GN=EIF2S2 PE=1 SV=2	0.857826	0.688839	0.0165244	0.988956	1.02906	0.760961
P20073	P20073	20	20	20	ANXA7	sp|P20073|ANXA7_HUMAN Annexin A7 OS=Homo sapiens OX=9606 GN=ANXA7 PE=1 SV=3	0.348745	0.4252	0.110248	1.01752	1.02724	1.03799
P20142	P20142	2	2	2	PGC	sp|P20142|PEPC_HUMAN Gastricsin OS=Homo sapiens OX=9606 GN=PGC PE=1 SV=1	0.477422	0.209003	0.00778248	1.03384	0.951501	1.63283
P20226;Q6SJ96	P20226;Q6SJ96	4;2	4;2	4;2	TBP;TBPL2	sp|P20226|TBP_HUMAN TATA-box-binding protein OS=Homo sapiens OX=9606 GN=TBP PE=1 SV=2;sp|Q6SJ96|TBPL2_HUMAN TATA box-binding protein-like 2 OS=Homo sapiens OX=9606 GN=TBPL2 PE=2 SV=1	0.512985	0.248276	0.233342	0.972263	0.946536	0.931444
P20248;P78396	P20248	9;1	9;1	9;1	CCNA2	sp|P20248|CCNA2_HUMAN Cyclin-A2 OS=Homo sapiens OX=9606 GN=CCNA2 PE=1 SV=2	0.0135102	0.0641918	0.00250143	0.832873	0.922132	0.774565
P20290	P20290	15	15	14	BTF3	sp|P20290|BTF3_HUMAN Transcription factor BTF3 OS=Homo sapiens OX=9606 GN=BTF3 PE=1 SV=1	0.0731978	0.052208	0.003767	0.938892	0.922641	0.729067
P20336	P20336	7	4	4	RAB3A	sp|P20336|RAB3A_HUMAN Ras-related protein Rab-3A OS=Homo sapiens OX=9606 GN=RAB3A PE=1 SV=1	0.277616	0.172872	0.0601212	0.869605	0.827914	0.727036
P20337	P20337	4	3	3	RAB3B	sp|P20337|RAB3B_HUMAN Ras-related protein Rab-3B OS=Homo sapiens OX=9606 GN=RAB3B PE=1 SV=2	0.0844629	0.0559717	0.016405	1.39057	1.26038	0.74326
P20338	P20338	11	11	9	RAB4A	sp|P20338|RAB4A_HUMAN Ras-related protein Rab-4A OS=Homo sapiens OX=9606 GN=RAB4A PE=1 SV=3	0.0692085	0.05524	0.0403945	0.927632	0.914637	1.19411
P20339	P20339	9	5	5	RAB5A	sp|P20339|RAB5A_HUMAN Ras-related protein Rab-5A OS=Homo sapiens OX=9606 GN=RAB5A PE=1 SV=2	0.20009	0.71961	0.00630203	1.04699	1.00758	1.14271
P20340;Q9NRW1;Q14964	P20340	15;6;2	15;6;2	13;6;2	RAB6A	sp|P20340|RAB6A_HUMAN Ras-related protein Rab-6A OS=Homo sapiens OX=9606 GN=RAB6A PE=1 SV=3	0.14497	0.0709212	0.0452693	0.904926	0.912363	1.16773
P20585	P20585	29	29	29	MSH3	sp|P20585|MSH3_HUMAN DNA mismatch repair protein Msh3 OS=Homo sapiens OX=9606 GN=MSH3 PE=1 SV=4	0.0222973	0.708369	0.175951	0.961089	0.984805	1.0261
P20618	P20618	15	15	15	PSMB1	sp|P20618|PSB1_HUMAN Proteasome subunit beta type-1 OS=Homo sapiens OX=9606 GN=PSMB1 PE=1 SV=2	0.0188515	0.317292	0.381909	1.06731	1.03191	1.05164
P20645	P20645	8	8	8	M6PR	sp|P20645|MPRD_HUMAN Cation-dependent mannose-6-phosphate receptor OS=Homo sapiens OX=9606 GN=M6PR PE=1 SV=1	0.0175897	0.419263	0.616136	1.06633	0.98539	0.985597
P20674	P20674	9	9	9	COX5A	sp|P20674|COX5A_HUMAN Cytochrome c oxidase subunit 5A, mitochondrial OS=Homo sapiens OX=9606 GN=COX5A PE=1 SV=2	0.0582276	0.0593327	0.0167033	1.17244	1.14956	1.26411
P20700	P20700	45	43	40	LMNB1	sp|P20700|LMNB1_HUMAN Lamin-B1 OS=Homo sapiens OX=9606 GN=LMNB1 PE=1 SV=2	0.00975778	0.135776	0.508282	0.889157	0.950326	0.987528
P20702	P20702	1	1	1	ITGAX	sp|P20702|ITAX_HUMAN Integrin alpha-X OS=Homo sapiens OX=9606 GN=ITGAX PE=1 SV=3	0.781107	0.920549	0.00506621	1.01354	0.995995	1.2672
P20711	P20711	12	12	12	DDC	sp|P20711|DDC_HUMAN Aromatic-L-amino-acid decarboxylase OS=Homo sapiens OX=9606 GN=DDC PE=1 SV=2	0.0406946	0.0124936	0.0188408	0.864999	0.903935	1.29858
P20810	P20810	44	44	44	CAST	sp|P20810|ICAL_HUMAN Calpastatin OS=Homo sapiens OX=9606 GN=CAST PE=1 SV=4	0.0554384	0.0931354	0.317245	1.04736	1.04128	1.03051
P20823;P35680	P20823	11;1	11;1	10;0	HNF1A	sp|P20823|HNF1A_HUMAN Hepatocyte nuclear factor 1-alpha OS=Homo sapiens OX=9606 GN=HNF1A PE=1 SV=2	0.446984	0.0364395	0.335464	0.983013	0.960016	1.0328
P20827	P20827	7	7	7	EFNA1	sp|P20827|EFNA1_HUMAN Ephrin-A1 OS=Homo sapiens OX=9606 GN=EFNA1 PE=1 SV=2	0.219222	0.276317	0.0284881	1.06374	0.929005	2.71321
P20839	P20839	19	16	16	IMPDH1	sp|P20839|IMDH1_HUMAN Inosine-5-monophosphate dehydrogenase 1 OS=Homo sapiens OX=9606 GN=IMPDH1 PE=1 SV=2	0.0309793	0.0503652	0.037839	1.26253	1.19049	0.835076
P20851	P20851	5	5	5	C4BPB	sp|P20851|C4BPB_HUMAN C4b-binding protein beta chain OS=Homo sapiens OX=9606 GN=C4BPB PE=1 SV=1	0.743381	0.52865	0.0308849	1.01095	0.983695	1.15427
P20933	P20933	6	6	6	AGA	sp|P20933|ASPG_HUMAN N(4)-(beta-N-acetylglucosaminyl)-L-asparaginase OS=Homo sapiens OX=9606 GN=AGA PE=1 SV=2	0.141155	0.142922	0.0207643	1.13983	1.29913	1.48034
P20936	P20936	18	18	18	RASA1	sp|P20936|RASA1_HUMAN Ras GTPase-activating protein 1 OS=Homo sapiens OX=9606 GN=RASA1 PE=1 SV=1	0.25935	0.0867841	0.0127469	1.05841	1.0362	1.15189
P20962	P20962	4	4	4	PTMS	sp|P20962|PTMS_HUMAN Parathymosin OS=Homo sapiens OX=9606 GN=PTMS PE=1 SV=2	0.829682	0.0983745	0.384469	1.00642	0.897897	1.03353
P21127;Q13882	P21127	31;1	31;1	3;0	CDK11B	sp|P21127|CD11B_HUMAN Cyclin-dependent kinase 11B OS=Homo sapiens OX=9606 GN=CDK11B PE=1 SV=4	0.907396	0.339214	0.0640978	1.00394	0.977102	0.937931
P21266	P21266	21	21	19	GSTM3	sp|P21266|GSTM3_HUMAN Glutathione S-transferase Mu 3 OS=Homo sapiens OX=9606 GN=GSTM3 PE=1 SV=3	0.368506	0.24373	0.0808735	0.948865	0.922023	1.14143
P21281;P15313	P21281	25;6	25;6	25;6	ATP6V1B2	sp|P21281|VATB2_HUMAN V-type proton ATPase subunit B, brain isoform OS=Homo sapiens OX=9606 GN=ATP6V1B2 PE=1 SV=3	0.166575	0.969412	0.0193212	1.05624	0.998276	1.16132
P21283;Q8NEY4	P21283	29;1	29;1	29;1	ATP6V1C1	sp|P21283|VATC1_HUMAN V-type proton ATPase subunit C 1 OS=Homo sapiens OX=9606 GN=ATP6V1C1 PE=1 SV=4	0.147709	0.0529216	0.374283	1.03385	0.950803	1.01563
P21291	P21291	11	11	11	CSRP1	sp|P21291|CSRP1_HUMAN Cysteine and glycine-rich protein 1 OS=Homo sapiens OX=9606 GN=CSRP1 PE=1 SV=3	0.280679	0.0776108	0.00115687	0.900346	0.922196	0.878893
P21333	P21333	139	127	122	FLNA	sp|P21333|FLNA_HUMAN Filamin-A OS=Homo sapiens OX=9606 GN=FLNA PE=1 SV=4	0.499577	0.517505	0.00418115	1.01136	1.01089	0.872293
P21359	P21359	25	25	25	NF1	sp|P21359|NF1_HUMAN Neurofibromin OS=Homo sapiens OX=9606 GN=NF1 PE=1 SV=2	0.388568	0.507382	0.866814	1.02342	1.05257	1.0044
P21397	P21397	13	11	11	MAOA	sp|P21397|AOFA_HUMAN Amine oxidase [flavin-containing] A OS=Homo sapiens OX=9606 GN=MAOA PE=1 SV=1	0.0427431	0.0768213	0.780156	0.90726	0.905081	1.01122
P21399;O00408	P21399	41;1	41;1	40;1	ACO1	sp|P21399|ACOHC_HUMAN Cytoplasmic aconitate hydratase OS=Homo sapiens OX=9606 GN=ACO1 PE=1 SV=3	0.210825	0.00970366	0.00124515	0.97844	0.903574	1.21173
P21439;Q9NP78	P21439	16;1	4;0	4;0	ABCB4	sp|P21439|MDR3_HUMAN Phosphatidylcholine translocator ABCB4 OS=Homo sapiens OX=9606 GN=ABCB4 PE=1 SV=2	0.138229	0.0787561	0.166488	0.118655	0.0690475	0.137324
P21549	P21549	16	16	16	AGXT	sp|P21549|AGT1_HUMAN Alanine--glyoxylate aminotransferase OS=Homo sapiens OX=9606 GN=AGXT PE=1 SV=1	0.550724	0.671276	0.00898338	0.974725	0.97169	1.32188
P21580	P21580	12	12	12	TNFAIP3	sp|P21580|TNAP3_HUMAN Tumor necrosis factor alpha-induced protein 3 OS=Homo sapiens OX=9606 GN=TNFAIP3 PE=1 SV=1	0.0126485	0.127771	0.0938505	1.18089	1.1141	0.850321
P21589	P21589	8	8	8	NT5E	sp|P21589|5NTD_HUMAN 5-nucleotidase OS=Homo sapiens OX=9606 GN=NT5E PE=1 SV=1	0.0977236	0.0103772	0.0125532	1.29462	1.30946	0.814634
P21675;Q8IZX4	P21675;Q8IZX4	21;17	21;17	21;17	TAF1;TAF1L	sp|P21675|TAF1_HUMAN Transcription initiation factor TFIID subunit 1 OS=Homo sapiens OX=9606 GN=TAF1 PE=1 SV=2;sp|Q8IZX4|TAF1L_HUMAN Transcription initiation factor TFIID subunit 1-like OS=Homo sapiens OX=9606 GN=TAF1L PE=1 SV=1	0.630317	0.704844	0.252749	0.965141	1.01822	1.08285
P21695	P21695	24	24	24	GPD1	sp|P21695|GPDA_HUMAN Glycerol-3-phosphate dehydrogenase [NAD(+)], cytoplasmic OS=Homo sapiens OX=9606 GN=GPD1 PE=1 SV=4	0.0856021	0.785992	0.000778268	1.02196	1.00226	1.30991
P21709	P21709	3	3	3	EPHA1	sp|P21709|EPHA1_HUMAN Ephrin type-A receptor 1 OS=Homo sapiens OX=9606 GN=EPHA1 PE=1 SV=4	0.347948	0.00729268	0.0969538	1.10115	1.15786	1.15004
P21741	P21741	8	8	8	MDK	sp|P21741|MK_HUMAN Midkine OS=Homo sapiens OX=9606 GN=MDK PE=1 SV=1	0.0170311	0.0147078	0.189614	0.613282	0.694237	0.725523
P21796	P21796	21	21	21	VDAC1	sp|P21796|VDAC1_HUMAN Voltage-dependent anion-selective channel protein 1 OS=Homo sapiens OX=9606 GN=VDAC1 PE=1 SV=2	0.414907	0.066247	0.00622984	1.07318	1.10808	1.36234
P21860	P21860	19	19	19	ERBB3	sp|P21860|ERBB3_HUMAN Receptor tyrosine-protein kinase erbB-3 OS=Homo sapiens OX=9606 GN=ERBB3 PE=1 SV=1	0.058354	0.189893	0.00826264	1.08771	0.956845	0.840952
P21912	P21912	15	15	15	SDHB	sp|P21912|SDHB_HUMAN Succinate dehydrogenase [ubiquinone] iron-sulfur subunit, mitochondrial OS=Homo sapiens OX=9606 GN=SDHB PE=1 SV=3	0.102166	0.0469577	0.0106779	1.11514	1.16361	1.31959
P21926	P21926	6	6	6	CD9	sp|P21926|CD9_HUMAN CD9 antigen OS=Homo sapiens OX=9606 GN=CD9 PE=1 SV=4	0.433453	0.00830575	0.108272	1.20753	1.25283	0.779359
P21953	P21953	9	9	9	BCKDHB	sp|P21953|ODBB_HUMAN 2-oxoisovalerate dehydrogenase subunit beta, mitochondrial OS=Homo sapiens OX=9606 GN=BCKDHB PE=1 SV=2	0.126511	0.707669	0.00863947	1.06144	1.02914	1.34225
P21964	P21964	16	16	16	COMT	sp|P21964|COMT_HUMAN Catechol O-methyltransferase OS=Homo sapiens OX=9606 GN=COMT PE=1 SV=2	0.0158728	0.029863	0.011367	1.22939	1.16299	1.3169
P21980	P21980	24	24	24	TGM2	sp|P21980|TGM2_HUMAN Protein-glutamine gamma-glutamyltransferase 2 OS=Homo sapiens OX=9606 GN=TGM2 PE=1 SV=2	0.0796219	0.108575	0.0254323	1.12934	1.14991	1.04267
P22033	P22033	31	31	31	MUT	sp|P22033|MUTA_HUMAN Methylmalonyl-CoA mutase, mitochondrial OS=Homo sapiens OX=9606 GN=MMUT PE=1 SV=4	0.606416	0.0247585	0.000228142	0.983542	0.921429	1.52388
P22059	P22059	30	30	29	OSBP	sp|P22059|OSBP1_HUMAN Oxysterol-binding protein 1 OS=Homo sapiens OX=9606 GN=OSBP PE=1 SV=1	0.33639	0.331296	0.00684919	1.01886	1.01579	1.10756
P22061	P22061	16	16	16	PCMT1	sp|P22061|PIMT_HUMAN Protein-L-isoaspartate(D-aspartate) O-methyltransferase OS=Homo sapiens OX=9606 GN=PCMT1 PE=1 SV=4	0.179945	0.181102	0.344198	1.13861	1.13804	1.0823
P22087	P22087	24	24	20	FBL	sp|P22087|FBRL_HUMAN rRNA 2-O-methyltransferase fibrillarin OS=Homo sapiens OX=9606 GN=FBL PE=1 SV=2	0.228923	0.477921	0.0300401	1.02473	1.02328	0.890221
P22090	P22090	16	9	4	RPS4Y1	sp|P22090|RS4Y1_HUMAN Small ribosomal subunit protein eS4, Y isoform 1 OS=Homo sapiens OX=9606 GN=RPS4Y1 PE=1 SV=2	0.019079	0.0236986	0.0281303	0.778464	0.801445	0.801264
P22102	P22102	50	50	50	GART	sp|P22102|PUR2_HUMAN Trifunctional purine biosynthetic protein adenosine-3 OS=Homo sapiens OX=9606 GN=GART PE=1 SV=1	0.00230809	0.190323	0.0108423	1.08373	1.0898	0.820363
P22234	P22234	25	25	25	PAICS	sp|P22234|PUR6_HUMAN Bifunctional phosphoribosylaminoimidazole carboxylase/phosphoribosylaminoimidazole succinocarboxamide synthetase OS=Homo sapiens OX=9606 GN=PAICS PE=1 SV=3	0.0642156	0.714395	0.0309428	0.957974	0.98688	0.889201
P22307	P22307	28	28	28	SCP2	sp|P22307|SCP2_HUMAN Sterol carrier protein 2 OS=Homo sapiens OX=9606 GN=SCP2 PE=1 SV=2	0.268079	0.432381	0.0038565	1.08173	1.05079	1.73762
P22314	P22314	49	49	49	UBA1	sp|P22314|UBA1_HUMAN Ubiquitin-like modifier-activating enzyme 1 OS=Homo sapiens OX=9606 GN=UBA1 PE=1 SV=3	0.103615	0.609418	0.00985216	1.08054	1.02058	1.07661
P22352	P22352	2	2	2	GPX3	sp|P22352|GPX3_HUMAN Glutathione peroxidase 3 OS=Homo sapiens OX=9606 GN=GPX3 PE=1 SV=2	0.43293	0.125128	0.0832175	1.08553	1.05631	1.21133
P22392	P22392	18	18	4	NME2	sp|P22392|NDKB_HUMAN Nucleoside diphosphate kinase B OS=Homo sapiens OX=9606 GN=NME2 PE=1 SV=1	0.0945483	0.307674	0.0739975	1.11445	1.07879	0.883843
P22413	P22413	23	23	23	ENPP1	sp|P22413|ENPP1_HUMAN Ectonucleotide pyrophosphatase/phosphodiesterase family member 1 OS=Homo sapiens OX=9606 GN=ENPP1 PE=1 SV=2	0.143919	0.233663	0.0892068	1.14532	1.08617	0.851328
P22415	P22415	5	3	3	USF1	sp|P22415|USF1_HUMAN Upstream stimulatory factor 1 OS=Homo sapiens OX=9606 GN=USF1 PE=1 SV=1	0.0603457	0.141649	0.259893	0.846182	1.06807	1.15402
P22455	P22455	24	24	19	FGFR4	sp|P22455|FGFR4_HUMAN Fibroblast growth factor receptor 4 OS=Homo sapiens OX=9606 GN=FGFR4 PE=1 SV=2	0.225273	0.688638	0.0820664	1.16048	0.940198	0.753884
P22570	P22570	28	28	28	FDXR	sp|P22570|ADRO_HUMAN NADPH:adrenodoxin oxidoreductase, mitochondrial OS=Homo sapiens OX=9606 GN=FDXR PE=1 SV=3	0.696834	0.209678	0.000925791	0.988843	0.973036	1.28157
P22607	P22607	16	11	7	FGFR3	sp|P22607|FGFR3_HUMAN Fibroblast growth factor receptor 3 OS=Homo sapiens OX=9606 GN=FGFR3 PE=1 SV=1	0.257399	0.887763	0.475976	1.1434	1.01811	1.07374
P22612	P22612	4	1	1	PRKACG	sp|P22612|KAPCG_HUMAN cAMP-dependent protein kinase catalytic subunit gamma OS=Homo sapiens OX=9606 GN=PRKACG PE=1 SV=3	0.240561	0.0478456	0.232291	0.913689	0.919271	1.06065
P22626	P22626	26	26	25	HNRNPA2B1	sp|P22626|ROA2_HUMAN Heterogeneous nuclear ribonucleoproteins A2/B1 OS=Homo sapiens OX=9606 GN=HNRNPA2B1 PE=1 SV=2	0.0899699	0.133009	0.329802	1.09145	1.06741	0.983434
P22670	P22670	10	10	10	RFX1	sp|P22670|RFX1_HUMAN MHC class II regulatory factor RFX1 OS=Homo sapiens OX=9606 GN=RFX1 PE=1 SV=2	0.0679964	0.128458	0.0611858	0.933536	0.94917	0.928576
P22680	P22680	6	6	6	CYP7A1	sp|P22680|CP7A1_HUMAN Cytochrome P450 7A1 OS=Homo sapiens OX=9606 GN=CYP7A1 PE=1 SV=2	0.284246	0.0725193	0.0163258	0.829272	0.675267	1.98546
P22681;Q13191	P22681	17;2	17;2	17;2	CBL	sp|P22681|CBL_HUMAN E3 ubiquitin-protein ligase CBL OS=Homo sapiens OX=9606 GN=CBL PE=1 SV=2	0.00231165	0.347676	0.0980799	1.13077	1.07197	1.02574
P22694	P22694	13	5	5	PRKACB	sp|P22694|KAPCB_HUMAN cAMP-dependent protein kinase catalytic subunit beta OS=Homo sapiens OX=9606 GN=PRKACB PE=1 SV=2	0.303823	0.178771	0.0207878	0.958699	0.944763	1.16123
P22695	P22695	21	21	21	UQCRC2	sp|P22695|QCR2_HUMAN Cytochrome b-c1 complex subunit 2, mitochondrial OS=Homo sapiens OX=9606 GN=UQCRC2 PE=1 SV=3	0.138754	0.408728	0.014835	1.05662	1.03019	1.14645
P22760	P22760	2	2	2	AADAC	sp|P22760|AAAD_HUMAN Arylacetamide deacetylase OS=Homo sapiens OX=9606 GN=AADAC PE=1 SV=5	0.192572	0.95443	0.110855	1.07586	1.01068	1.1826
P22792	P22792	9	9	9	CPN2	sp|P22792|CPN2_HUMAN Carboxypeptidase N subunit 2 OS=Homo sapiens OX=9606 GN=CPN2 PE=1 SV=3	0.229622	0.108677	0.80521	0.910871	0.864572	0.978511
P22830	P22830	19	19	19	FECH	sp|P22830|HEMH_HUMAN Ferrochelatase, mitochondrial OS=Homo sapiens OX=9606 GN=FECH PE=1 SV=2	0.810601	0.287039	0.106766	0.990889	1.04611	1.08296
P23025	P23025	4	4	4	XPA	sp|P23025|XPA_HUMAN DNA repair protein complementing XP-A cells OS=Homo sapiens OX=9606 GN=XPA PE=1 SV=1	0.53047	0.00972594	0.0395379	0.980422	0.944119	1.03139
P23141;Q9UKY3	P23141	40;3	40;3	40;3	CES1	sp|P23141|EST1_HUMAN Liver carboxylesterase 1 OS=Homo sapiens OX=9606 GN=CES1 PE=1 SV=2	0.000378099	0.0864583	0.0152469	0.86757	0.877529	1.6702
P23142	P23142	12	5	5	FBLN1	sp|P23142|FBLN1_HUMAN Fibulin-1 OS=Homo sapiens OX=9606 GN=FBLN1 PE=1 SV=4	0.783456	0.142777	0.540054	0.978306	0.908948	0.967605
P23193	P23193	21	21	18	TCEA1	sp|P23193|TCEA1_HUMAN Transcription elongation factor A protein 1 OS=Homo sapiens OX=9606 GN=TCEA1 PE=1 SV=2	0.233615	0.314149	0.28333	0.96738	1.01693	1.01924
P23229	P23229	32	32	32	ITGA6	sp|P23229|ITA6_HUMAN Integrin alpha-6 OS=Homo sapiens OX=9606 GN=ITGA6 PE=1 SV=5	0.205342	0.677587	0.00252937	0.940015	0.989636	0.904889
P23246	P23246	38	38	37	SFPQ	sp|P23246|SFPQ_HUMAN Splicing factor, proline- and glutamine-rich OS=Homo sapiens OX=9606 GN=SFPQ PE=1 SV=2	0.919584	0.808502	0.0158413	1.00112	1.00694	0.93684
P23258;Q9NRH3	P23258;Q9NRH3	23;17	23;17	23;17	TUBG1;TUBG2	sp|P23258|TBG1_HUMAN Tubulin gamma-1 chain OS=Homo sapiens OX=9606 GN=TUBG1 PE=1 SV=2;sp|Q9NRH3|TBG2_HUMAN Tubulin gamma-2 chain OS=Homo sapiens OX=9606 GN=TUBG2 PE=2 SV=1	0.454569	0.847248	0.120065	0.978545	1.00275	0.947723
P23284	P23284	13	13	13	PPIB	sp|P23284|PPIB_HUMAN Peptidyl-prolyl cis-trans isomerase B OS=Homo sapiens OX=9606 GN=PPIB PE=1 SV=2	0.0453592	0.0824611	0.0260769	1.12462	1.09543	1.19828
P23297	P23297	3	3	3	S100A1	sp|P23297|S10A1_HUMAN Protein S100-A1 OS=Homo sapiens OX=9606 GN=S100A1 PE=1 SV=2	0.0115465	0.00833949	6.41956e-05	1.17461	1.07267	1.49558
P23368;Q16798	P23368	25;1	25;1	25;1	ME2	sp|P23368|MAOM_HUMAN NAD-dependent malic enzyme, mitochondrial OS=Homo sapiens OX=9606 GN=ME2 PE=1 SV=1	0.819488	0.561016	0.0065741	1.00832	1.02568	1.0854
P23378	P23378	47	47	47	GLDC	sp|P23378|GCSP_HUMAN Glycine dehydrogenase (decarboxylating), mitochondrial OS=Homo sapiens OX=9606 GN=GLDC PE=1 SV=2	0.0874908	0.0322965	0.00464514	0.973777	0.962406	1.28661
P23381	P23381	23	23	23	WARS	sp|P23381|SYWC_HUMAN Tryptophan--tRNA ligase, cytoplasmic OS=Homo sapiens OX=9606 GN=WARS1 PE=1 SV=2	0.0045063	0.00339017	0.0228346	1.20166	1.25081	1.08594
P23396	P23396	24	24	24	RPS3	sp|P23396|RS3_HUMAN Small ribosomal subunit protein uS3 OS=Homo sapiens OX=9606 GN=RPS3 PE=1 SV=2	0.0260919	0.572067	0.0019215	0.922631	0.959704	0.784055
P23434	P23434	5	5	5	GCSH	sp|P23434|GCSH_HUMAN Glycine cleavage system H protein, mitochondrial OS=Homo sapiens OX=9606 GN=GCSH PE=1 SV=2	0.629912	0.397494	0.0788377	1.02679	0.976442	1.08329
P23443	P23443	7	7	6	RPS6KB1	sp|P23443|KS6B1_HUMAN Ribosomal protein S6 kinase beta-1 OS=Homo sapiens OX=9606 GN=RPS6KB1 PE=1 SV=2	0.813441	0.770912	0.0640781	0.992042	0.991646	0.904564
P23458;O60674	P23458	34;1	34;1	33;1	JAK1	sp|P23458|JAK1_HUMAN Tyrosine-protein kinase JAK1 OS=Homo sapiens OX=9606 GN=JAK1 PE=1 SV=2	0.150815	0.943851	0.585802	1.09861	1.00352	1.02042
P23470	P23470	11	11	11	PTPRG	sp|P23470|PTPRG_HUMAN Receptor-type tyrosine-protein phosphatase gamma OS=Homo sapiens OX=9606 GN=PTPRG PE=1 SV=4	0.503067	0.676148	0.00723766	0.957701	0.984898	0.803858
P23497	P23497	16	16	11	SP100	sp|P23497|SP100_HUMAN Nuclear autoantigen Sp-100 OS=Homo sapiens OX=9606 GN=SP100 PE=1 SV=3	0.0196235	0.488586	0.0542272	0.898517	0.956841	0.849795
P23526	P23526	24	24	24	AHCY	sp|P23526|SAHH_HUMAN Adenosylhomocysteinase OS=Homo sapiens OX=9606 GN=AHCY PE=1 SV=4	0.271501	0.890515	0.00426173	1.01952	1.00496	0.883889
P23528	P23528	19	19	15	CFL1	sp|P23528|COF1_HUMAN Cofilin-1 OS=Homo sapiens OX=9606 GN=CFL1 PE=1 SV=3	0.0159414	0.521854	0.0215294	1.11211	1.03654	1.09883
P23588	P23588	35	35	34	EIF4B	sp|P23588|IF4B_HUMAN Eukaryotic translation initiation factor 4B OS=Homo sapiens OX=9606 GN=EIF4B PE=1 SV=2	0.038661	0.890477	0.000130531	0.934629	0.994402	0.797607
P23610	P23610	6	6	6	F8A1	sp|P23610|HAP40_HUMAN 40-kDa huntingtin-associated protein OS=Homo sapiens OX=9606 GN=F8A1 PE=1 SV=2	0.525907	0.136563	0.049277	1.03582	1.11878	1.22579
P23634	P23634	29	17	17	ATP2B4	sp|P23634|AT2B4_HUMAN Plasma membrane calcium-transporting ATPase 4 OS=Homo sapiens OX=9606 GN=ATP2B4 PE=1 SV=2	0.241468	0.728638	0.0333059	0.904971	1.00713	1.05803
P23677	P23677	13	13	12	ITPKA	sp|P23677|IP3KA_HUMAN Inositol-trisphosphate 3-kinase A OS=Homo sapiens OX=9606 GN=ITPKA PE=1 SV=1	0.437749	0.504444	0.00624986	0.974978	1.02474	0.804336
P23786	P23786	28	28	28	CPT2	sp|P23786|CPT2_HUMAN Carnitine O-palmitoyltransferase 2, mitochondrial OS=Homo sapiens OX=9606 GN=CPT2 PE=1 SV=2	0.873666	0.302332	0.0456547	1.00445	0.950067	1.13912
P23919	P23919	17	17	17	DTYMK	sp|P23919|KTHY_HUMAN Thymidylate kinase OS=Homo sapiens OX=9606 GN=DTYMK PE=1 SV=4	0.0797018	0.10742	0.0907523	1.14512	1.11527	1.12688
P23921	P23921	36	36	36	RRM1	sp|P23921|RIR1_HUMAN Ribonucleoside-diphosphate reductase large subunit OS=Homo sapiens OX=9606 GN=RRM1 PE=1 SV=1	8.02044e-05	0.0302779	0.000815072	0.753934	0.826146	0.843677
P24001	P24001	5	5	5	IL32	sp|P24001|IL32_HUMAN Interleukin-32 OS=Homo sapiens OX=9606 GN=IL32 PE=1 SV=3	0.0705682	0.768391	0.0106325	1.29166	0.966738	0.603824
P24298	P24298	15	14	14	GPT	sp|P24298|ALAT1_HUMAN Alanine aminotransferase 1 OS=Homo sapiens OX=9606 GN=GPT PE=1 SV=3	0.222519	0.0251003	0.000967589	0.978429	0.930945	1.79162
P24385;P30279;P30281	P24385	7;1;1	7;1;1	7;1;1	CCND1	sp|P24385|CCND1_HUMAN G1/S-specific cyclin-D1 OS=Homo sapiens OX=9606 GN=CCND1 PE=1 SV=1	0.531696	0.356	0.0254076	0.96708	0.950105	0.731264
P24386	P24386	20	20	17	CHM	sp|P24386|RAE1_HUMAN Rab proteins geranylgeranyltransferase component A 1 OS=Homo sapiens OX=9606 GN=CHM PE=1 SV=3	0.150838	0.356681	0.200043	0.90292	0.928126	0.919928
P24390;P33947	P24390;P33947	3;2	3;2	3;2	KDELR1;KDELR2	sp|P24390|ERD21_HUMAN ER lumen protein-retaining receptor 1 OS=Homo sapiens OX=9606 GN=KDELR1 PE=1 SV=1;sp|P33947|ERD22_HUMAN ER lumen protein-retaining receptor 2 OS=Homo sapiens OX=9606 GN=KDELR2 PE=1 SV=1	0.0166416	0.0863045	0.0669283	0.815149	0.807002	0.651644
P24394	P24394	4	4	4	IL4R	sp|P24394|IL4RA_HUMAN Interleukin-4 receptor subunit alpha OS=Homo sapiens OX=9606 GN=IL4R PE=1 SV=1	0.0469649	0.452498	0.12854	1.23261	1.09283	0.890586
P24462;P08684;P20815	P24462;P08684	4;3;1	4;3;1	4;3;1	CYP3A7;CYP3A4	sp|P24462|CP3A7_HUMAN Cytochrome P450 3A7 OS=Homo sapiens OX=9606 GN=CYP3A7 PE=1 SV=3;sp|P08684|CP3A4_HUMAN Cytochrome P450 3A4 OS=Homo sapiens OX=9606 GN=CYP3A4 PE=1 SV=4	0.676819	0.265429	0.0510782	0.981745	0.902501	2.09077
P24468	P24468	12	12	4	NR2F2	sp|P24468|COT2_HUMAN COUP transcription factor 2 OS=Homo sapiens OX=9606 GN=NR2F2 PE=1 SV=1	0.173094	0.0719363	0.000571917	0.863721	0.88206	1.43662
P24534	P24534	11	7	7	EEF1B2	sp|P24534|EF1B_HUMAN Elongation factor 1-beta OS=Homo sapiens OX=9606 GN=EEF1B2 PE=1 SV=3	0.0220586	0.801179	0.0505099	1.04999	0.993912	0.752051
P24539	P24539	15	15	15	ATP5F1	sp|P24539|AT5F1_HUMAN ATP synthase F(0) complex subunit B1, mitochondrial OS=Homo sapiens OX=9606 GN=ATP5PB PE=1 SV=2	0.458315	0.62565	0.0150822	0.975817	1.02116	1.15323
P24588	P24588	2	2	2	AKAP5	sp|P24588|AKAP5_HUMAN A-kinase anchor protein 5 OS=Homo sapiens OX=9606 GN=AKAP5 PE=1 SV=3	0.025058	0.452592	0.575767	0.778286	0.932799	0.968048
P24666	P24666	9	9	9	ACP1	sp|P24666|PPAC_HUMAN Low molecular weight phosphotyrosine protein phosphatase OS=Homo sapiens OX=9606 GN=ACP1 PE=1 SV=3	0.0243606	0.208715	0.0185086	1.22249	1.08318	1.20464
P24752	P24752	25	25	25	ACAT1	sp|P24752|THIL_HUMAN Acetyl-CoA acetyltransferase, mitochondrial OS=Homo sapiens OX=9606 GN=ACAT1 PE=1 SV=1	0.00208143	0.702672	0.0306998	1.13224	1.01426	1.32102
P24863	P24863	4	4	4	CCNC	sp|P24863|CCNC_HUMAN Cyclin-C OS=Homo sapiens OX=9606 GN=CCNC PE=1 SV=2	0.548233	0.194239	0.926429	0.961062	0.894152	0.992393
P24864;O96020	P24864;O96020	2;1	2;1	2;1	CCNE1;CCNE2	sp|P24864|CCNE1_HUMAN G1/S-specific cyclin-E1 OS=Homo sapiens OX=9606 GN=CCNE1 PE=1 SV=2;sp|O96020|CCNE2_HUMAN G1/S-specific cyclin-E2 OS=Homo sapiens OX=9606 GN=CCNE2 PE=1 SV=1	0.302224	0.924749	0.0663865	1.06638	1.00374	0.863086
P24928	P24928	71	71	71	POLR2A	sp|P24928|RPB1_HUMAN DNA-directed RNA polymerase II subunit RPB1 OS=Homo sapiens OX=9606 GN=POLR2A PE=1 SV=2	0.0104044	0.0571279	0.0452529	0.929096	0.96281	0.908819
P24941	P24941	14	12	11	CDK2	sp|P24941|CDK2_HUMAN Cyclin-dependent kinase 2 OS=Homo sapiens OX=9606 GN=CDK2 PE=1 SV=2	0.00416208	0.0207376	0.000744967	0.797499	0.89021	0.754237
P25054	P25054	13	13	13	APC	sp|P25054|APC_HUMAN Adenomatous polyposis coli protein OS=Homo sapiens OX=9606 GN=APC PE=1 SV=2	0.502311	0.0448609	0.723758	1.02692	0.961495	0.978048
P25098	P25098	17	17	12	ADRBK1	sp|P25098|ARBK1_HUMAN Beta-adrenergic receptor kinase 1 OS=Homo sapiens OX=9606 GN=GRK2 PE=1 SV=2	0.0173976	0.993981	0.0431341	0.942798	0.999988	0.806751
P25116	P25116	2	2	2	F2R	sp|P25116|PAR1_HUMAN Proteinase-activated receptor 1 OS=Homo sapiens OX=9606 GN=F2R PE=1 SV=2	0.837396	0.109351	0.130029	0.991344	0.888099	0.693598
P25205	P25205	48	48	48	MCM3	sp|P25205|MCM3_HUMAN DNA replication licensing factor MCM3 OS=Homo sapiens OX=9606 GN=MCM3 PE=1 SV=3	0.00492407	0.0137946	0.0115409	0.779864	0.89094	0.778341
P25208	P25208	2	2	2	NFYB	sp|P25208|NFYB_HUMAN Nuclear transcription factor Y subunit beta OS=Homo sapiens OX=9606 GN=NFYB PE=1 SV=2	0.838223	0.0776146	0.410332	1.01287	1.04821	1.05424
P25311	P25311	11	11	11	AZGP1	sp|P25311|ZA2G_HUMAN Zinc-alpha-2-glycoprotein OS=Homo sapiens OX=9606 GN=AZGP1 PE=1 SV=2	0.0072257	0.454287	0.0999837	1.42569	1.06046	0.874523
P25325	P25325	16	16	16	MPST	sp|P25325|THTM_HUMAN 3-mercaptopyruvate sulfurtransferase OS=Homo sapiens OX=9606 GN=MPST PE=1 SV=3	0.0878608	0.130448	0.0510213	1.10409	1.08427	1.15646
P25398	P25398	9	9	9	RPS12	sp|P25398|RS12_HUMAN Small ribosomal subunit protein eS12 OS=Homo sapiens OX=9606 GN=RPS12 PE=1 SV=3	0.517194	0.653602	0.0300807	1.03468	1.01852	0.837302
P25440	P25440	17	15	15	BRD2	sp|P25440|BRD2_HUMAN Bromodomain-containing protein 2 OS=Homo sapiens OX=9606 GN=BRD2 PE=1 SV=2	0.565112	0.44775	0.00376416	1.01601	1.0221	0.777355
P25445	P25445	11	11	11	FAS	sp|P25445|TNR6_HUMAN Tumor necrosis factor receptor superfamily member 6 OS=Homo sapiens OX=9606 GN=FAS PE=1 SV=1	0.134745	0.401506	0.531302	0.891146	0.960221	1.0223
P25490;Q96MM3	P25490	11;1	11;1	8;1	YY1	sp|P25490|TYY1_HUMAN Transcriptional repressor protein YY1 OS=Homo sapiens OX=9606 GN=YY1 PE=1 SV=2	0.451685	0.280131	0.624473	0.978889	1.04438	0.987234
P25685	P25685	21	21	20	DNAJB1	sp|P25685|DNJB1_HUMAN DnaJ homolog subfamily B member 1 OS=Homo sapiens OX=9606 GN=DNAJB1 PE=1 SV=4	0.389084	0.786932	0.501441	1.04782	1.01057	0.967469
P25686	P25686	9	8	8	DNAJB2	sp|P25686|DNJB2_HUMAN DnaJ homolog subfamily B member 2 OS=Homo sapiens OX=9606 GN=DNAJB2 PE=1 SV=3	0.120114	0.600091	0.00138969	1.05609	1.01549	1.22941
P25705	P25705	33	33	33	ATP5A1	sp|P25705|ATPA_HUMAN ATP synthase subunit alpha, mitochondrial OS=Homo sapiens OX=9606 GN=ATP5F1A PE=1 SV=1	0.00731829	0.195191	0.0890351	1.02975	1.06609	1.24018
P25786	P25786	20	20	20	PSMA1	sp|P25786|PSA1_HUMAN Proteasome subunit alpha type-1 OS=Homo sapiens OX=9606 GN=PSMA1 PE=1 SV=1	0.0554515	0.133542	0.234968	1.11683	1.08357	1.04881
P25787	P25787	14	14	14	PSMA2	sp|P25787|PSA2_HUMAN Proteasome subunit alpha type-2 OS=Homo sapiens OX=9606 GN=PSMA2 PE=1 SV=2	0.05689	0.0969721	0.0967513	1.20345	1.14906	1.15449
P25788	P25788	12	12	12	PSMA3	sp|P25788|PSA3_HUMAN Proteasome subunit alpha type-3 OS=Homo sapiens OX=9606 GN=PSMA3 PE=1 SV=2	0.00751729	0.0213483	0.0366559	1.09909	1.06848	1.07296
P25789	P25789	12	12	12	PSMA4	sp|P25789|PSA4_HUMAN Proteasome subunit alpha type-4 OS=Homo sapiens OX=9606 GN=PSMA4 PE=1 SV=1	0.128415	0.595757	0.787757	1.05745	1.01636	0.994242
P25815	P25815	5	5	5	S100P	sp|P25815|S100P_HUMAN Protein S100-P OS=Homo sapiens OX=9606 GN=S100P PE=1 SV=2	0.00592347	0.3202	0.01345	1.19142	1.06348	0.881365
P25942	P25942	3	3	3	CD40	sp|P25942|TNR5_HUMAN Tumor necrosis factor receptor superfamily member 5 OS=Homo sapiens OX=9606 GN=CD40 PE=1 SV=1	0.0655884	0.353733	0.0049591	0.867685	0.936466	0.813766
P25963	P25963	3	3	2	NFKBIA	sp|P25963|IKBA_HUMAN NF-kappa-B inhibitor alpha OS=Homo sapiens OX=9606 GN=NFKBIA PE=1 SV=1	0.403724	0.291292	0.0782786	0.986482	0.934326	1.0998
P26045	P26045	5	5	5	PTPN3	sp|P26045|PTN3_HUMAN Tyrosine-protein phosphatase non-receptor type 3 OS=Homo sapiens OX=9606 GN=PTPN3 PE=1 SV=2	0.00377839	0.10115	0.301555	0.929596	0.980488	0.927602
P26196	P26196	25	25	25	DDX6	sp|P26196|DDX6_HUMAN Probable ATP-dependent RNA helicase DDX6 OS=Homo sapiens OX=9606 GN=DDX6 PE=1 SV=2	0.0894644	0.24743	0.00204082	0.952566	0.965862	0.850552
P26358	P26358	66	66	65	DNMT1	sp|P26358|DNMT1_HUMAN DNA (cytosine-5)-methyltransferase 1 OS=Homo sapiens OX=9606 GN=DNMT1 PE=1 SV=2	0.049474	0.0274647	0.00615916	0.660313	0.834953	0.567344
P26368	P26368	17	17	17	U2AF2	sp|P26368|U2AF2_HUMAN Splicing factor U2AF 65 kDa subunit OS=Homo sapiens OX=9606 GN=U2AF2 PE=1 SV=4	0.105096	0.1518	0.872899	1.16154	1.12196	0.986987
P26373	P26373	11	11	11	RPL13	sp|P26373|RL13_HUMAN Large ribosomal subunit protein eL13 OS=Homo sapiens OX=9606 GN=RPL13 PE=1 SV=4	0.442057	0.717765	0.00443314	1.0795	0.973002	0.796858
P26374	P26374	9	6	6	CHML	sp|P26374|RAE2_HUMAN Rab proteins geranylgeranyltransferase component A 2 OS=Homo sapiens OX=9606 GN=CHML PE=1 SV=2	0.0332727	0.294599	0.0050645	0.919741	0.942783	0.638765
P26440	P26440	20	20	20	IVD	sp|P26440|IVD_HUMAN Isovaleryl-CoA dehydrogenase, mitochondrial OS=Homo sapiens OX=9606 GN=IVD PE=1 SV=2	0.0775212	0.330808	0.00620141	1.09289	1.03969	1.32092
P26447	P26447	3	3	3	S100A4	sp|P26447|S10A4_HUMAN Protein S100-A4 OS=Homo sapiens OX=9606 GN=S100A4 PE=1 SV=1	0.541429	0.763873	0.285676	1.02185	1.04184	1.13853
P26572	P26572	14	14	14	MGAT1	sp|P26572|MGAT1_HUMAN Alpha-1,3-mannosyl-glycoprotein 2-beta-N-acetylglucosaminyltransferase OS=Homo sapiens OX=9606 GN=MGAT1 PE=1 SV=2	0.76445	0.83928	0.454871	1.02091	0.988772	1.03595
P26583	P26583	17	17	15	HMGB2	sp|P26583|HMGB2_HUMAN High mobility group protein B2 OS=Homo sapiens OX=9606 GN=HMGB2 PE=1 SV=2	0.0190122	0.392393	0.0937759	0.738322	0.89581	0.815651
P26599	P26599	25	25	21	PTBP1	sp|P26599|PTBP1_HUMAN Polypyrimidine tract-binding protein 1 OS=Homo sapiens OX=9606 GN=PTBP1 PE=1 SV=2	0.0485657	0.873111	0.00245831	0.905768	0.993651	0.77587
P26639	P26639	41	41	39	TARS	sp|P26639|SYTC_HUMAN Threonine--tRNA ligase 1, cytoplasmic OS=Homo sapiens OX=9606 GN=TARS1 PE=1 SV=3	0.0280649	0.0611501	0.0985751	1.0867	1.05135	0.934074
P26640	P26640	59	59	59	VARS	sp|P26640|SYVC_HUMAN Valine--tRNA ligase OS=Homo sapiens OX=9606 GN=VARS1 PE=1 SV=4	0.084499	0.747753	0.00293501	1.0557	1.00736	0.806161
P26641	P26641	29	29	29	EEF1G	sp|P26641|EF1G_HUMAN Elongation factor 1-gamma OS=Homo sapiens OX=9606 GN=EEF1G PE=1 SV=3	0.0568443	0.998788	0.000117939	0.960883	1.0005	0.703589
P26885	P26885	9	9	9	FKBP2	sp|P26885|FKBP2_HUMAN Peptidyl-prolyl cis-trans isomerase FKBP2 OS=Homo sapiens OX=9606 GN=FKBP2 PE=1 SV=2	0.0745617	0.306667	0.0139109	1.12322	1.0151	1.10723
P26927;Q2TV78	P26927	8;3	8;3	8;3	MST1	sp|P26927|HGFL_HUMAN Hepatocyte growth factor-like protein OS=Homo sapiens OX=9606 GN=MST1 PE=1 SV=2	0.732508	0.178898	0.0351511	0.981815	0.913743	1.19849
P27037	P27037	3	3	3	ACVR2A	sp|P27037|AVR2A_HUMAN Activin receptor type-2A OS=Homo sapiens OX=9606 GN=ACVR2A PE=1 SV=1	0.0647421	0.884672	0.15052	1.12881	0.992742	0.888283
P27105	P27105	12	12	12	STOM	sp|P27105|STOM_HUMAN Stomatin OS=Homo sapiens OX=9606 GN=STOM PE=1 SV=3	0.167129	0.841907	0.298337	1.1563	1.01407	0.88609
P27144	P27144	13	13	13	AK4	sp|P27144|KAD4_HUMAN Adenylate kinase 4, mitochondrial OS=Homo sapiens OX=9606 GN=AK4 PE=1 SV=1	0.124719	0.152888	0.033529	1.26871	1.23	1.60163
P27169	P27169	1	1	1	PON1	sp|P27169|PON1_HUMAN Serum paraoxonase/arylesterase 1 OS=Homo sapiens OX=9606 GN=PON1 PE=1 SV=3	0.00545571	0.293794	0.215738	0.730246	0.846558	1.38792
P27338	P27338	20	20	18	MAOB	sp|P27338|AOFB_HUMAN Amine oxidase [flavin-containing] B OS=Homo sapiens OX=9606 GN=MAOB PE=1 SV=3	0.720843	0.14814	0.00883914	0.994599	0.969312	1.32436
P27348	P27348	18	13	13	YWHAQ	sp|P27348|1433T_HUMAN 14-3-3 protein theta OS=Homo sapiens OX=9606 GN=YWHAQ PE=1 SV=1	0.112475	0.773495	0.140997	0.95595	0.984112	1.03426
P27361	P27361	17	14	14	MAPK3	sp|P27361|MK03_HUMAN Mitogen-activated protein kinase 3 OS=Homo sapiens OX=9606 GN=MAPK3 PE=1 SV=4	0.558053	0.00895234	0.000380747	0.96976	0.918346	1.24677
P27448;Q9P0L2	P27448	19;5	15;2	15;2	MARK3	sp|P27448|MARK3_HUMAN MAP/microtubule affinity-regulating kinase 3 OS=Homo sapiens OX=9606 GN=MARK3 PE=1 SV=5	0.0722682	0.0254389	0.0424197	1.12852	1.08557	1.06915
P27449	P27449	2	2	2	ATP6V0C	sp|P27449|VATL_HUMAN V-type proton ATPase 16 kDa proteolipid subunit c OS=Homo sapiens OX=9606 GN=ATP6V0C PE=1 SV=1	0.144752	0.022697	0.00585011	0.555507	0.802017	0.275951
P27487	P27487	37	37	37	DPP4	sp|P27487|DPP4_HUMAN Dipeptidyl peptidase 4 OS=Homo sapiens OX=9606 GN=DPP4 PE=1 SV=2	0.0397507	0.00908839	0.0274916	1.16489	1.32451	2.09366
P27540;Q9HBZ2	P27540	11;1	11;1	11;1	ARNT	sp|P27540|ARNT_HUMAN Aryl hydrocarbon receptor nuclear translocator OS=Homo sapiens OX=9606 GN=ARNT PE=1 SV=1	0.676797	0.974301	0.229214	1.03081	0.997671	0.877348
P27544	P27544	3	3	3	CERS1	sp|P27544|CERS1_HUMAN Ceramide synthase 1 OS=Homo sapiens OX=9606 GN=CERS1 PE=1 SV=1	0.125757	0.378173	0.324392	0.824215	0.912737	0.903102
P27635;Q96L21	P27635	13;5	13;5	13;5	RPL10	sp|P27635|RL10_HUMAN Large ribosomal subunit protein uL16 OS=Homo sapiens OX=9606 GN=RPL10 PE=1 SV=5	0.426542	0.420165	0.0041068	1.0331	1.01316	0.891791
P27694	P27694	34	34	34	RPA1	sp|P27694|RFA1_HUMAN Replication protein A 70 kDa DNA-binding subunit OS=Homo sapiens OX=9606 GN=RPA1 PE=1 SV=2	0.00295487	0.0322037	0.587496	0.83337	0.930266	0.98941
P27695	P27695	20	20	20	APEX1	sp|P27695|APEX1_HUMAN DNA-(apurinic or apyrimidinic site) endonuclease OS=Homo sapiens OX=9606 GN=APEX1 PE=1 SV=2	0.13986	0.278657	0.0573907	1.04219	1.0558	1.09676
P27707	P27707	11	11	11	DCK	sp|P27707|DCK_HUMAN Deoxycytidine kinase OS=Homo sapiens OX=9606 GN=DCK PE=1 SV=1	0.0365339	0.0566442	0.0126569	0.9101	0.938242	1.12587
P27708	P27708	69	69	65	CAD	sp|P27708|PYR1_HUMAN CAD protein OS=Homo sapiens OX=9606 GN=CAD PE=1 SV=3	0.140739	0.111877	0.00845288	1.0373	1.03396	0.892176
P27797	P27797	39	39	39	CALR	sp|P27797|CALR_HUMAN Calreticulin OS=Homo sapiens OX=9606 GN=CALR PE=1 SV=1	0.907525	0.821984	0.55606	1.00367	1.00833	0.973701
P27816	P27816	60	60	60	MAP4	sp|P27816|MAP4_HUMAN Microtubule-associated protein 4 OS=Homo sapiens OX=9606 GN=MAP4 PE=1 SV=3	0.194141	0.770203	0.0233523	0.971834	1.00956	1.08668
P27824	P27824	47	47	47	CANX	sp|P27824|CALX_HUMAN Calnexin OS=Homo sapiens OX=9606 GN=CANX PE=1 SV=2	0.300108	0.231726	0.143537	0.804223	0.945414	1.24798
P27986	P27986	16	16	15	PIK3R1	sp|P27986|P85A_HUMAN Phosphatidylinositol 3-kinase regulatory subunit alpha OS=Homo sapiens OX=9606 GN=PIK3R1 PE=1 SV=2	0.430647	0.430113	0.23303	1.05162	0.983186	0.961931
P28062	P28062	11	11	11	PSMB8	sp|P28062|PSB8_HUMAN Proteasome subunit beta type-8 OS=Homo sapiens OX=9606 GN=PSMB8 PE=1 SV=3	0.427514	0.238973	0.0131894	1.02733	1.02469	1.24562
P28065	P28065	5	5	5	PSMB9	sp|P28065|PSB9_HUMAN Proteasome subunit beta type-9 OS=Homo sapiens OX=9606 GN=PSMB9 PE=1 SV=2	0.350558	0.482726	0.0111475	0.983407	1.03215	1.34433
P28066	P28066	12	12	12	PSMA5	sp|P28066|PSA5_HUMAN Proteasome subunit alpha type-5 OS=Homo sapiens OX=9606 GN=PSMA5 PE=1 SV=3	0.0947339	0.425954	0.504887	1.06982	1.02786	0.978991
P28070	P28070	8	8	8	PSMB4	sp|P28070|PSB4_HUMAN Proteasome subunit beta type-4 OS=Homo sapiens OX=9606 GN=PSMB4 PE=1 SV=4	0.0513624	0.0666371	0.0489465	1.18557	1.15689	1.19071
P28072	P28072	7	7	7	PSMB6	sp|P28072|PSB6_HUMAN Proteasome subunit beta type-6 OS=Homo sapiens OX=9606 GN=PSMB6 PE=1 SV=4	0.252472	0.111771	0.0290537	1.11306	1.05762	1.05857
P28074	P28074	17	17	17	PSMB5	sp|P28074|PSB5_HUMAN Proteasome subunit beta type-5 OS=Homo sapiens OX=9606 GN=PSMB5 PE=1 SV=3	0.0444914	0.371174	0.909161	1.09666	1.02681	1.00311
P28161	P28161	17	16	10	GSTM2	sp|P28161|GSTM2_HUMAN Glutathione S-transferase Mu 2 OS=Homo sapiens OX=9606 GN=GSTM2 PE=1 SV=2	0.0275577	0.0998496	0.00545427	0.87144	0.936493	1.68368
P28288	P28288	28	28	28	ABCD3	sp|P28288|ABCD3_HUMAN ATP-binding cassette sub-family D member 3 OS=Homo sapiens OX=9606 GN=ABCD3 PE=1 SV=1	0.146412	0.0890566	0.215118	0.85088	0.923705	1.0922
P28290	P28290	30	30	30	SSFA2	sp|P28290|ITPI2_HUMAN Protein ITPRID2 OS=Homo sapiens OX=9606 GN=ITPRID2 PE=1 SV=3	0.083973	0.222385	0.00481742	1.09514	1.05225	0.879345
P28300	P28300	4	4	4	LOX	sp|P28300|LYOX_HUMAN Protein-lysine 6-oxidase OS=Homo sapiens OX=9606 GN=LOX PE=1 SV=2	0.705028	0.299685	0.4939	0.948429	0.866969	0.91376
P28331	P28331	34	34	34	NDUFS1	sp|P28331|NDUS1_HUMAN NADH-ubiquinone oxidoreductase 75 kDa subunit, mitochondrial OS=Homo sapiens OX=9606 GN=NDUFS1 PE=1 SV=3	0.0178515	0.0687414	0.00576424	1.08165	1.06274	1.09959
P28332	P28332	17	17	17	ADH6	sp|P28332|ADH6_HUMAN Alcohol dehydrogenase 6 OS=Homo sapiens OX=9606 GN=ADH6 PE=1 SV=3	0.0124965	0.144707	0.000771103	0.83244	0.86662	1.53886
P28340	P28340	33	33	33	POLD1	sp|P28340|DPOD1_HUMAN DNA polymerase delta catalytic subunit OS=Homo sapiens OX=9606 GN=POLD1 PE=1 SV=2	0.0742863	0.46955	0.0860343	0.845542	1.01743	0.787126
P28370	P28370	56	56	40	SMARCA1	sp|P28370|SMCA1_HUMAN Probable global transcription activator SNF2L1 OS=Homo sapiens OX=9606 GN=SMARCA1 PE=1 SV=2	0.00346787	0.094884	0.00138556	0.911054	0.92739	0.85317
P28482;Q16659	P28482	20;1	20;1	17;0	MAPK1	sp|P28482|MK01_HUMAN Mitogen-activated protein kinase 1 OS=Homo sapiens OX=9606 GN=MAPK1 PE=1 SV=3	0.215595	0.235052	0.00433436	0.921796	0.939021	1.10343
P28676	P28676	7	7	7	GCA	sp|P28676|GRAN_HUMAN Grancalcin OS=Homo sapiens OX=9606 GN=GCA PE=1 SV=2	0.323141	0.094635	0.0170427	1.12129	1.31015	1.80163
P28702	P28702	16	16	9	RXRB	sp|P28702|RXRB_HUMAN Retinoic acid receptor RXR-beta OS=Homo sapiens OX=9606 GN=RXRB PE=1 SV=2	0.00478637	0.0103664	0.0365705	0.903339	0.906272	1.1864
P28715	P28715	17	17	17	ERCC5	sp|P28715|ERCC5_HUMAN DNA excision repair protein ERCC-5 OS=Homo sapiens OX=9606 GN=ERCC5 PE=1 SV=3	0.170113	0.68954	0.0330524	1.04803	1.00922	1.09723
P28749	P28749	10	10	10	RBL1	sp|P28749|RBL1_HUMAN Retinoblastoma-like protein 1 OS=Homo sapiens OX=9606 GN=RBL1 PE=1 SV=3	0.172484	0.0376694	0.483273	1.05682	1.12154	0.973374
P28799	P28799	17	17	17	GRN	sp|P28799|GRN_HUMAN Progranulin OS=Homo sapiens OX=9606 GN=GRN PE=1 SV=2	0.545301	0.653246	0.00557083	1.03707	0.979925	1.19091
P28827	P28827	6	5	5	PTPRM	sp|P28827|PTPRM_HUMAN Receptor-type tyrosine-protein phosphatase mu OS=Homo sapiens OX=9606 GN=PTPRM PE=1 SV=2	0.225168	0.285016	0.106769	0.957111	0.946547	1.0831
P28838	P28838	30	30	30	LAP3	sp|P28838|AMPL_HUMAN Cytosol aminopeptidase OS=Homo sapiens OX=9606 GN=LAP3 PE=1 SV=3	0.0354119	0.055032	0.0134093	1.41437	1.30638	1.65893
P29083	P29083	19	19	19	GTF2E1	sp|P29083|T2EA_HUMAN General transcription factor IIE subunit 1 OS=Homo sapiens OX=9606 GN=GTF2E1 PE=1 SV=2	0.254042	0.113637	0.930864	1.08735	1.04543	1.00136
P29084	P29084	14	14	14	GTF2E2	sp|P29084|T2EB_HUMAN Transcription initiation factor IIE subunit beta OS=Homo sapiens OX=9606 GN=GTF2E2 PE=1 SV=1	0.142587	0.709166	0.0208696	0.933128	0.980691	0.822033
P29122	P29122	14	14	14	PCSK6	sp|P29122|PCSK6_HUMAN Proprotein convertase subtilisin/kexin type 6 OS=Homo sapiens OX=9606 GN=PCSK6 PE=1 SV=1	0.978728	0.472906	0.607371	0.998656	0.96819	0.984431
P29144	P29144	52	52	52	TPP2	sp|P29144|TPP2_HUMAN Tripeptidyl-peptidase 2 OS=Homo sapiens OX=9606 GN=TPP2 PE=1 SV=4	0.958716	0.712791	0.00555287	0.99912	0.995688	0.884693
P29218	P29218	18	18	18	IMPA1	sp|P29218|IMPA1_HUMAN Inositol monophosphatase 1 OS=Homo sapiens OX=9606 GN=IMPA1 PE=1 SV=1	0.0299606	0.0136869	0.022166	1.22537	1.12654	1.12907
P29279	P29279	15	15	15	CTGF	sp|P29279|CCN2_HUMAN CCN family member 2 OS=Homo sapiens OX=9606 GN=CCN2 PE=1 SV=2	0.000680424	0.0365324	0.00946445	1.45901	1.10606	0.522983
P29317	P29317	32	32	30	EPHA2	sp|P29317|EPHA2_HUMAN Ephrin type-A receptor 2 OS=Homo sapiens OX=9606 GN=EPHA2 PE=1 SV=2	0.153187	0.192111	0.0132271	1.3334	1.2201	0.510909
P29350	P29350	21	21	21	PTPN6	sp|P29350|PTN6_HUMAN Tyrosine-protein phosphatase non-receptor type 6 OS=Homo sapiens OX=9606 GN=PTPN6 PE=1 SV=1	0.22736	0.808177	0.00188715	1.03309	0.993352	1.34137
P29353;P98077	P29353	12;1	12;1	12;1	SHC1	sp|P29353|SHC1_HUMAN SHC-transforming protein 1 OS=Homo sapiens OX=9606 GN=SHC1 PE=1 SV=4	0.0570488	0.0595133	0.119246	1.22018	1.23464	0.863465
P29372	P29372	9	9	9	MPG	sp|P29372|3MG_HUMAN DNA-3-methyladenine glycosylase OS=Homo sapiens OX=9606 GN=MPG PE=1 SV=3	0.142902	0.0983555	0.107647	0.873293	0.852871	0.858296
P29374	P29374	21	21	20	ARID4A	sp|P29374|ARI4A_HUMAN AT-rich interactive domain-containing protein 4A OS=Homo sapiens OX=9606 GN=ARID4A PE=1 SV=3	0.374781	0.727027	0.0194424	0.963603	1.0148	1.20338
P29375	P29375	14	14	13	KDM5A	sp|P29375|KDM5A_HUMAN Lysine-specific demethylase 5A OS=Homo sapiens OX=9606 GN=KDM5A PE=1 SV=3	0.857798	0.803142	0.68738	1.00259	0.99509	1.00703
P29401	P29401	37	37	37	TKT	sp|P29401|TKT_HUMAN Transketolase OS=Homo sapiens OX=9606 GN=TKT PE=1 SV=3	0.0240477	0.100572	0.130578	1.04951	1.04942	0.97667
P29466;Q5EG05	P29466	10;2	10;2	10;2	CASP1	sp|P29466|CASP1_HUMAN Caspase-1 OS=Homo sapiens OX=9606 GN=CASP1 PE=1 SV=1	0.0233403	0.355282	0.00204607	0.858323	0.872029	1.42754
P29474;P29475	P29474	34;1	34;1	34;1	NOS3	sp|P29474|NOS3_HUMAN Nitric oxide synthase 3 OS=Homo sapiens OX=9606 GN=NOS3 PE=1 SV=4	0.0136369	0.039386	0.00016674	1.51603	1.1849	0.672999
P29558;Q15434;Q6XE24	P29558	6;2;2	6;2;2	6;2;2	RBMS1	sp|P29558|RBMS1_HUMAN RNA-binding motif, single-stranded-interacting protein 1 OS=Homo sapiens OX=9606 GN=RBMS1 PE=1 SV=3	0.0147636	0.517292	0.000771279	1.07752	0.960433	0.809844
P29590	P29590	20	20	20	PML	sp|P29590|PML_HUMAN Protein PML OS=Homo sapiens OX=9606 GN=PML PE=1 SV=3	0.0900173	0.327682	0.152652	0.956344	0.979211	1.03498
P29597	P29597	10	9	9	TYK2	sp|P29597|TYK2_HUMAN Non-receptor tyrosine-protein kinase TYK2 OS=Homo sapiens OX=9606 GN=TYK2 PE=1 SV=3	0.0179965	0.904076	0.00147497	0.893142	0.992709	1.1422
P29622	P29622	3	3	3	SERPINA4	sp|P29622|KAIN_HUMAN Kallistatin OS=Homo sapiens OX=9606 GN=SERPINA4 PE=1 SV=3	0.539525	0.405015	0.012024	1.03399	1.07315	1.51356
P29692	P29692	24	24	20	EEF1D	sp|P29692|EF1D_HUMAN Elongation factor 1-delta OS=Homo sapiens OX=9606 GN=EEF1D PE=1 SV=5	0.145695	0.717453	0.084804	1.09734	1.02219	0.804305
P29966	P29966	15	15	14	MARCKS	sp|P29966|MARCS_HUMAN Myristoylated alanine-rich C-kinase substrate OS=Homo sapiens OX=9606 GN=MARCKS PE=1 SV=4	0.601839	0.0978558	0.00272847	0.981291	1.03723	0.779527
P29992	P29992	17	16	10	GNA11	sp|P29992|GNA11_HUMAN Guanine nucleotide-binding protein subunit alpha-11 OS=Homo sapiens OX=9606 GN=GNA11 PE=1 SV=2	0.236284	0.151259	0.339341	0.89558	0.907098	0.965946
P30038	P30038	32	32	32	ALDH4A1	sp|P30038|AL4A1_HUMAN Delta-1-pyrroline-5-carboxylate dehydrogenase, mitochondrial OS=Homo sapiens OX=9606 GN=ALDH4A1 PE=1 SV=3	0.0190189	0.0355599	0.00495671	1.27594	1.14401	1.18766
P30039	P30039	3	3	3	PBLD	sp|P30039|PBLD_HUMAN Phenazine biosynthesis-like domain-containing protein OS=Homo sapiens OX=9606 GN=PBLD PE=1 SV=2	0.89161	0.983198	0.0164998	1.00609	0.996856	1.5086
P30040	P30040	14	14	14	ERP29	sp|P30040|ERP29_HUMAN Endoplasmic reticulum resident protein 29 OS=Homo sapiens OX=9606 GN=ERP29 PE=1 SV=4	0.126945	0.149016	0.033229	1.23899	1.21386	1.53086
P30041	P30041	18	18	18	PRDX6	sp|P30041|PRDX6_HUMAN Peroxiredoxin-6 OS=Homo sapiens OX=9606 GN=PRDX6 PE=1 SV=3	0.133413	0.437026	0.079079	0.96127	0.957867	1.08623
P30043	P30043	10	10	10	BLVRB	sp|P30043|BLVRB_HUMAN Flavin reductase (NADPH) OS=Homo sapiens OX=9606 GN=BLVRB PE=1 SV=3	0.0818549	0.114086	0.0181218	1.25487	1.22064	1.71816
P30044	P30044	11	11	11	PRDX5	sp|P30044|PRDX5_HUMAN Peroxiredoxin-5, mitochondrial OS=Homo sapiens OX=9606 GN=PRDX5 PE=1 SV=4	0.137382	0.195795	0.0514445	1.32931	1.24512	1.65965
P30046;A6NHG4	P30046;A6NHG4	9;7	9;7	9;7	DDT;DDTL	sp|P30046|DOPD_HUMAN D-dopachrome decarboxylase OS=Homo sapiens OX=9606 GN=DDT PE=1 SV=3;sp|A6NHG4|DDTL_HUMAN D-dopachrome decarboxylase-like protein OS=Homo sapiens OX=9606 GN=DDTL PE=2 SV=1	0.0905605	0.110396	0.0704096	1.4037	1.33905	1.46755
P30047	P30047	5	5	5	GCHFR	sp|P30047|GFRP_HUMAN GTP cyclohydrolase 1 feedback regulatory protein OS=Homo sapiens OX=9606 GN=GCHFR PE=1 SV=3	0.0974377	0.107629	0.0219401	1.20755	1.1047	1.36068
P30048	P30048	12	12	12	PRDX3	sp|P30048|PRDX3_HUMAN Thioredoxin-dependent peroxide reductase, mitochondrial OS=Homo sapiens OX=9606 GN=PRDX3 PE=1 SV=3	0.431517	0.621228	0.00298288	1.01513	0.990745	1.23846
P30049	P30049	4	4	3	ATP5D	sp|P30049|ATPD_HUMAN ATP synthase subunit delta, mitochondrial OS=Homo sapiens OX=9606 GN=ATP5F1D PE=1 SV=2	0.30657	0.0772649	0.760661	0.969	0.925743	1.01051
P30050	P30050	10	10	10	RPL12	sp|P30050|RL12_HUMAN Large ribosomal subunit protein uL11 OS=Homo sapiens OX=9606 GN=RPL12 PE=1 SV=1	0.191996	0.332626	0.00442674	1.03601	1.04282	0.798518
P30084	P30084	20	20	20	ECHS1	sp|P30084|ECHM_HUMAN Enoyl-CoA hydratase, mitochondrial OS=Homo sapiens OX=9606 GN=ECHS1 PE=1 SV=4	0.196269	0.0213356	0.000588625	1.04092	1.07087	1.46424
P30085	P30085	14	14	14	CMPK1	sp|P30085|KCY_HUMAN UMP-CMP kinase OS=Homo sapiens OX=9606 GN=CMPK1 PE=1 SV=3	0.0452563	0.0615851	0.144913	1.15579	1.12887	1.07489
P30086	P30086	12	12	12	PEBP1	sp|P30086|PEBP1_HUMAN Phosphatidylethanolamine-binding protein 1 OS=Homo sapiens OX=9606 GN=PEBP1 PE=1 SV=3	0.162105	0.350874	0.0146344	1.19341	1.10298	1.93549
P30101	P30101	41	40	40	PDIA3	sp|P30101|PDIA3_HUMAN Protein disulfide-isomerase A3 OS=Homo sapiens OX=9606 GN=PDIA3 PE=1 SV=4	0.0124458	0.39384	0.0066467	1.08113	1.06155	1.12415
P30153	P30153	31	31	23	PPP2R1A	sp|P30153|2AAA_HUMAN Serine/threonine-protein phosphatase 2A 65 kDa regulatory subunit A alpha isoform OS=Homo sapiens OX=9606 GN=PPP2R1A PE=1 SV=4	0.013779	0.550436	0.0193989	1.05589	1.015	1.04259
P30154	P30154	30	22	22	PPP2R1B	sp|P30154|2AAB_HUMAN Serine/threonine-protein phosphatase 2A 65 kDa regulatory subunit A beta isoform OS=Homo sapiens OX=9606 GN=PPP2R1B PE=1 SV=3	0.00649742	0.308781	0.0270581	0.939683	0.956339	1.11179
P30260	P30260	26	26	26	CDC27	sp|P30260|CDC27_HUMAN Cell division cycle protein 27 homolog OS=Homo sapiens OX=9606 GN=CDC27 PE=1 SV=2	0.0280875	0.204317	0.00361987	0.876493	0.946008	0.733094
P30305	P30305	1	1	1	CDC25B	sp|P30305|MPIP2_HUMAN M-phase inducer phosphatase 2 OS=Homo sapiens OX=9606 GN=CDC25B PE=1 SV=2	0.266901	0.938381	0.216248	0.922007	1.01187	0.909239
P30307	P30307	8	8	8	CDC25C	sp|P30307|MPIP3_HUMAN M-phase inducer phosphatase 3 OS=Homo sapiens OX=9606 GN=CDC25C PE=1 SV=2	0.0736456	0.776486	0.0506646	0.91922	1.0078	0.884456
P30405	P30405	12	11	10	PPIF	sp|P30405|PPIF_HUMAN Peptidyl-prolyl cis-trans isomerase F, mitochondrial OS=Homo sapiens OX=9606 GN=PPIF PE=1 SV=1	0.174278	0.0971236	4.29311e-06	1.0173	0.962141	1.34872
P30414	P30414	21	21	20	NKTR	sp|P30414|NKTR_HUMAN NK-tumor recognition protein OS=Homo sapiens OX=9606 GN=NKTR PE=1 SV=2	0.289703	0.251798	0.0281792	1.05049	1.04589	1.04427
P30419	P30419	21	21	16	NMT1	sp|P30419|NMT1_HUMAN Glycylpeptide N-tetradecanoyltransferase 1 OS=Homo sapiens OX=9606 GN=NMT1 PE=1 SV=2	0.800348	0.320255	0.130973	1.01874	1.02469	0.952365
P30519	P30519	16	16	16	HMOX2	sp|P30519|HMOX2_HUMAN Heme oxygenase 2 OS=Homo sapiens OX=9606 GN=HMOX2 PE=1 SV=2	0.310029	0.38199	0.422252	0.842664	0.969634	0.97258
P30520	P30520	22	22	19	ADSS	sp|P30520|PURA2_HUMAN Adenylosuccinate synthetase isozyme 2 OS=Homo sapiens OX=9606 GN=ADSS2 PE=1 SV=3	0.347022	0.999644	0.0108403	1.01787	1.00004	0.812102
P30533	P30533	23	23	23	LRPAP1	sp|P30533|AMRP_HUMAN Alpha-2-macroglobulin receptor-associated protein OS=Homo sapiens OX=9606 GN=LRPAP1 PE=1 SV=1	0.0442638	0.800836	0.290333	1.0584	1.00326	1.0151
P30566	P30566	23	23	23	ADSL	sp|P30566|PUR8_HUMAN Adenylosuccinate lyase OS=Homo sapiens OX=9606 GN=ADSL PE=1 SV=2	0.096565	0.117774	0.0829979	0.981628	0.983749	0.834588
P30613	P30613	32	31	31	PKLR	sp|P30613|KPYR_HUMAN Pyruvate kinase PKLR OS=Homo sapiens OX=9606 GN=PKLR PE=1 SV=2	0.656671	0.090367	0.00471911	0.978427	0.910292	1.41113
P30622	P30622	73	73	65	CLIP1	sp|P30622|CLIP1_HUMAN CAP-Gly domain-containing linker protein 1 OS=Homo sapiens OX=9606 GN=CLIP1 PE=1 SV=2	0.463992	0.371224	0.00341949	1.02341	1.01871	1.1951
P30711;P0CG30;P0CG29	P30711	10;1;1	10;1;1	10;1;1	GSTT1	sp|P30711|GSTT1_HUMAN Glutathione S-transferase theta-1 OS=Homo sapiens OX=9606 GN=GSTT1 PE=1 SV=4	0.431266	0.462687	0.00138815	1.03207	1.01693	1.25292
P30740	P30740	23	23	22	SERPINB1	sp|P30740|ILEU_HUMAN Leukocyte elastase inhibitor OS=Homo sapiens OX=9606 GN=SERPINB1 PE=1 SV=1	0.186625	0.984709	0.00326897	1.02889	0.999541	1.23205
P30793	P30793	7	7	7	GCH1	sp|P30793|GCH1_HUMAN GTP cyclohydrolase 1 OS=Homo sapiens OX=9606 GN=GCH1 PE=1 SV=1	0.252016	0.521973	0.955168	1.03401	0.984998	0.997933
P30825	P30825	8	7	7	SLC7A1	sp|P30825|CTR1_HUMAN High affinity cationic amino acid transporter 1 OS=Homo sapiens OX=9606 GN=SLC7A1 PE=1 SV=1	0.0580575	0.000134652	0.00256813	1.30013	1.28565	0.61272
P30837;P47895	P30837	31;3	29;1	28;1	ALDH1B1	sp|P30837|AL1B1_HUMAN Aldehyde dehydrogenase X, mitochondrial OS=Homo sapiens OX=9606 GN=ALDH1B1 PE=1 SV=4	0.101817	0.236275	0.0265332	1.30048	1.16105	1.69955
P30876	P30876	54	54	54	POLR2B	sp|P30876|RPB2_HUMAN DNA-directed RNA polymerase II subunit RPB2 OS=Homo sapiens OX=9606 GN=POLR2B PE=1 SV=1	0.417096	0.940551	0.570614	0.972065	0.998097	0.989365
P31040	P31040	31	31	31	SDHA	sp|P31040|SDHA_HUMAN Succinate dehydrogenase [ubiquinone] flavoprotein subunit, mitochondrial OS=Homo sapiens OX=9606 GN=SDHA PE=1 SV=2	0.0264408	0.309639	0.0944956	0.974645	0.963478	1.13605
P31146	P31146	12	11	10	CORO1A	sp|P31146|COR1A_HUMAN Coronin-1A OS=Homo sapiens OX=9606 GN=CORO1A PE=1 SV=4	0.146655	0.249108	0.0414083	0.91342	0.932099	0.859645
P31150	P31150	24	13	13	GDI1	sp|P31150|GDIA_HUMAN Rab GDP dissociation inhibitor alpha OS=Homo sapiens OX=9606 GN=GDI1 PE=1 SV=2	0.0394809	0.0708398	0.0376316	1.09439	1.0682	1.0927
P31153	P31153	20	20	16	MAT2A	sp|P31153|METK2_HUMAN S-adenosylmethionine synthase isoform type-2 OS=Homo sapiens OX=9606 GN=MAT2A PE=1 SV=1	0.380689	0.0297512	0.166864	0.95048	0.952087	0.918811
P31321	P31321	10	7	7	PRKAR1B	sp|P31321|KAP1_HUMAN cAMP-dependent protein kinase type I-beta regulatory subunit OS=Homo sapiens OX=9606 GN=PRKAR1B PE=1 SV=4	0.420915	0.579109	0.9938	1.09144	1.05631	0.989667
P31327	P31327	63	59	59	CPS1	sp|P31327|CPSM_HUMAN Carbamoyl-phosphate synthase [ammonia], mitochondrial OS=Homo sapiens OX=9606 GN=CPS1 PE=1 SV=2	0.179463	0.0883981	4.77218e-05	0.97406	0.953245	1.57899
P31350	P31350	18	18	16	RRM2	sp|P31350|RIR2_HUMAN Ribonucleoside-diphosphate reductase subunit M2 OS=Homo sapiens OX=9606 GN=RRM2 PE=1 SV=1	0.00933695	0.00323973	0.00311854	0.700286	0.877557	0.45237
P31431	P31431	5	5	5	SDC4	sp|P31431|SDC4_HUMAN Syndecan-4 OS=Homo sapiens OX=9606 GN=SDC4 PE=1 SV=2	0.832674	0.184184	0.627884	1.02908	1.10478	1.04398
P31483	P31483	14	14	10	TIA1	sp|P31483|TIA1_HUMAN Cytotoxic granule associated RNA binding protein TIA1 OS=Homo sapiens OX=9606 GN=TIA1 PE=1 SV=3	0.386494	0.101068	0.290429	1.049	1.08514	1.04288
P31689	P31689	22	22	22	DNAJA1	sp|P31689|DNJA1_HUMAN DnaJ homolog subfamily A member 1 OS=Homo sapiens OX=9606 GN=DNAJA1 PE=1 SV=2	0.249241	0.938895	0.519229	0.963619	1.0043	1.0237
P31749;Q9Y243	P31749	16;3	16;3	12;0	AKT1	sp|P31749|AKT1_HUMAN RAC-alpha serine/threonine-protein kinase OS=Homo sapiens OX=9606 GN=AKT1 PE=1 SV=2	0.0600971	0.23608	0.0290951	0.918147	0.956571	0.886625
P31751	P31751	13	10	10	AKT2	sp|P31751|AKT2_HUMAN RAC-beta serine/threonine-protein kinase OS=Homo sapiens OX=9606 GN=AKT2 PE=1 SV=2	0.436483	0.000952055	0.132002	0.950979	0.930531	0.978807
P31930	P31930	20	19	19	UQCRC1	sp|P31930|QCR1_HUMAN Cytochrome b-c1 complex subunit 1, mitochondrial OS=Homo sapiens OX=9606 GN=UQCRC1 PE=1 SV=3	0.0668196	0.0828106	0.0386408	1.13208	1.12065	1.17966
P31937	P31937	12	12	12	HIBADH	sp|P31937|3HIDH_HUMAN 3-hydroxyisobutyrate dehydrogenase, mitochondrial OS=Homo sapiens OX=9606 GN=HIBADH PE=1 SV=2	0.176621	0.433527	0.00450009	1.06748	1.03254	1.35776
P31939	P31939	41	41	41	ATIC	sp|P31939|PUR9_HUMAN Bifunctional purine biosynthesis protein ATIC OS=Homo sapiens OX=9606 GN=ATIC PE=1 SV=3	0.130466	0.129092	0.541541	1.13873	1.13615	0.958084
P31942	P31942	16	15	15	HNRNPH3	sp|P31942|HNRH3_HUMAN Heterogeneous nuclear ribonucleoprotein H3 OS=Homo sapiens OX=9606 GN=HNRNPH3 PE=1 SV=2	0.257729	0.322505	0.123562	1.06689	1.05676	1.11311
P31943	P31943	24	24	12	HNRNPH1	sp|P31943|HNRH1_HUMAN Heterogeneous nuclear ribonucleoprotein H OS=Homo sapiens OX=9606 GN=HNRNPH1 PE=1 SV=4	0.209492	0.264293	0.293766	1.13065	1.1092	1.0999
P31946	P31946	14	7	7	YWHAB	sp|P31946|1433B_HUMAN 14-3-3 protein beta/alpha OS=Homo sapiens OX=9606 GN=YWHAB PE=1 SV=3	0.199382	0.601653	0.120354	1.07138	1.01692	0.972706
P31947	P31947	18	15	14	SFN	sp|P31947|1433S_HUMAN 14-3-3 protein sigma OS=Homo sapiens OX=9606 GN=SFN PE=1 SV=1	0.0851953	0.873862	0.0455339	1.08173	0.993071	0.891459
P31948	P31948	43	43	43	STIP1	sp|P31948|STIP1_HUMAN Stress-induced-phosphoprotein 1 OS=Homo sapiens OX=9606 GN=STIP1 PE=1 SV=1	0.722227	0.00962702	0.0181015	0.994988	0.976801	0.907445
P31949	P31949	4	4	4	S100A11	sp|P31949|S10AB_HUMAN Protein S100-A11 OS=Homo sapiens OX=9606 GN=S100A11 PE=1 SV=2	0.023638	0.0624634	0.843601	2.26581	1.79676	1.01443
P32004	P32004	6	6	6	L1CAM	sp|P32004|L1CAM_HUMAN Neural cell adhesion molecule L1 OS=Homo sapiens OX=9606 GN=L1CAM PE=1 SV=2	0.235648	0.53555	0.00147707	1.10637	0.964356	0.536046
P32019	P32019	8	7	7	INPP5B	sp|P32019|I5P2_HUMAN Type II inositol 1,4,5-trisphosphate 5-phosphatase OS=Homo sapiens OX=9606 GN=INPP5B PE=1 SV=4	0.360991	0.0698067	0.130272	0.943984	1.03377	1.10063
P32119	P32119	16	15	15	PRDX2	sp|P32119|PRDX2_HUMAN Peroxiredoxin-2 OS=Homo sapiens OX=9606 GN=PRDX2 PE=1 SV=5	0.81375	0.680334	0.0148702	1.0076	1.02215	1.21874
P32121	P32121	18	15	15	ARRB2	sp|P32121|ARRB2_HUMAN Beta-arrestin-2 OS=Homo sapiens OX=9606 GN=ARRB2 PE=1 SV=2	0.498236	0.538453	0.0500821	1.03541	1.02429	1.10578
P32189;Q14409	P32189;Q14409	21;20	21;20	18;17	GK;GK3P	sp|P32189|GLPK_HUMAN Glycerol kinase OS=Homo sapiens OX=9606 GN=GK PE=1 SV=3;sp|Q14409|GLPK3_HUMAN Glycerol kinase 3 OS=Homo sapiens OX=9606 GN=GK3 PE=2 SV=2	0.0389123	0.292884	0.0214366	1.1503	1.05276	0.802271
P32320	P32320	3	3	3	CDA	sp|P32320|CDD_HUMAN Cytidine deaminase OS=Homo sapiens OX=9606 GN=CDA PE=1 SV=2	0.0266673	0.10673	0.763666	1.93551	1.42408	1.03924
P32321	P32321	11	11	11	DCTD	sp|P32321|DCTD_HUMAN Deoxycytidylate deaminase OS=Homo sapiens OX=9606 GN=DCTD PE=1 SV=2	0.584716	0.723259	0.451391	0.977791	0.982414	0.974737
P32322	P32322	16	16	15	PYCR1	sp|P32322|P5CR1_HUMAN Pyrroline-5-carboxylate reductase 1, mitochondrial OS=Homo sapiens OX=9606 GN=PYCR1 PE=1 SV=2	0.0165111	0.100906	0.0356754	1.19561	1.17106	1.13559
P32455	P32455	8	8	3	GBP1	sp|P32455|GBP1_HUMAN Guanylate-binding protein 1 OS=Homo sapiens OX=9606 GN=GBP1 PE=1 SV=2	0.0028893	0.0170967	0.0343916	0.852222	0.908431	1.1505
P32456;Q96PP8	P32456	7;1	6;1	6;1	GBP2	sp|P32456|GBP2_HUMAN Guanylate-binding protein 2 OS=Homo sapiens OX=9606 GN=GBP2 PE=1 SV=3	0.0927804	0.82054	0.0537966	1.10431	1.0099	0.871917
P32519	P32519	7	7	6	ELF1	sp|P32519|ELF1_HUMAN ETS-related transcription factor Elf-1 OS=Homo sapiens OX=9606 GN=ELF1 PE=1 SV=2	0.551869	0.270155	0.549514	0.953844	0.910942	1.06362
P32754	P32754	23	23	23	HPD	sp|P32754|HPPD_HUMAN 4-hydroxyphenylpyruvate dioxygenase OS=Homo sapiens OX=9606 GN=HPD PE=1 SV=2	0.00983367	0.0312512	0.0511232	1.13295	1.09494	1.18535
P32780	P32780	14	14	14	GTF2H1	sp|P32780|TF2H1_HUMAN General transcription factor IIH subunit 1 OS=Homo sapiens OX=9606 GN=GTF2H1 PE=1 SV=1	0.752576	0.294785	0.364354	0.995791	1.01817	0.986727
P32856	P32856	5	5	5	STX2	sp|P32856|STX2_HUMAN Syntaxin-2 OS=Homo sapiens OX=9606 GN=STX2 PE=1 SV=3	0.865889	0.615059	0.351993	1.0473	0.921988	0.859039
P32929	P32929	16	16	16	CTH	sp|P32929|CGL_HUMAN Cystathionine gamma-lyase OS=Homo sapiens OX=9606 GN=CTH PE=1 SV=3	0.0358299	0.0742255	0.0817295	1.14736	1.17254	1.10574
P32969	P32969	11	11	11	RPL9	sp|P32969|RL9_HUMAN Large ribosomal subunit protein uL6 OS=Homo sapiens OX=9606 GN=RPL9 PE=1 SV=1	0.0964858	0.38219	0.000166711	1.05524	1.03648	0.782401
P33121	P33121	29	29	28	ACSL1	sp|P33121|ACSL1_HUMAN Long-chain-fatty-acid--CoA ligase 1 OS=Homo sapiens OX=9606 GN=ACSL1 PE=1 SV=1	0.00147067	0.0753043	0.0264936	0.863321	0.799267	1.42901
P33176;O60282	P33176	71;15	71;15	59;5	KIF5B	sp|P33176|KINH_HUMAN Kinesin-1 heavy chain OS=Homo sapiens OX=9606 GN=KIF5B PE=1 SV=1	0.2421	0.933871	0.0131403	0.970116	0.997765	0.88871
P33240	P33240	19	19	10	CSTF2	sp|P33240|CSTF2_HUMAN Cleavage stimulation factor subunit 2 OS=Homo sapiens OX=9606 GN=CSTF2 PE=1 SV=1	0.880906	0.663838	0.0941618	1.00356	1.02311	0.979879
P33316	P33316	12	12	12	DUT	sp|P33316|DUT_HUMAN Deoxyuridine 5-triphosphate nucleotidohydrolase, mitochondrial OS=Homo sapiens OX=9606 GN=DUT PE=1 SV=4	0.0553856	0.267366	0.0124068	0.863418	0.945605	0.727304
P33527	P33527	39	39	38	ABCC1	sp|P33527|MRP1_HUMAN Multidrug resistance-associated protein 1 OS=Homo sapiens OX=9606 GN=ABCC1 PE=1 SV=3	0.604554	0.109876	0.00175531	1.04276	1.06237	0.847536
P33552	P33552	3	2	2	CKS2	sp|P33552|CKS2_HUMAN Cyclin-dependent kinases regulatory subunit 2 OS=Homo sapiens OX=9606 GN=CKS2 PE=1 SV=1	0.698479	0.0729024	0.0656608	0.965089	0.883778	0.881301
P33897	P33897	24	24	22	ABCD1	sp|P33897|ABCD1_HUMAN ATP-binding cassette sub-family D member 1 OS=Homo sapiens OX=9606 GN=ABCD1 PE=1 SV=2	0.875936	0.717242	0.16007	1.01004	0.992536	1.06769
P33908	P33908	24	24	23	MAN1A1	sp|P33908|MA1A1_HUMAN Mannosyl-oligosaccharide 1,2-alpha-mannosidase IA OS=Homo sapiens OX=9606 GN=MAN1A1 PE=1 SV=3	0.0356362	0.11683	0.0966699	1.06635	1.03825	0.956776
P33981	P33981	8	8	8	TTK	sp|P33981|TTK_HUMAN Dual specificity protein kinase TTK OS=Homo sapiens OX=9606 GN=TTK PE=1 SV=2	0.098178	0.530383	0.00802519	0.87799	0.953341	0.855711
P33991	P33991	48	48	47	MCM4	sp|P33991|MCM4_HUMAN DNA replication licensing factor MCM4 OS=Homo sapiens OX=9606 GN=MCM4 PE=1 SV=5	0.000341116	0.335739	0.0474509	0.829995	0.956568	0.766242
P33992	P33992	42	42	42	MCM5	sp|P33992|MCM5_HUMAN DNA replication licensing factor MCM5 OS=Homo sapiens OX=9606 GN=MCM5 PE=1 SV=5	0.10037	0.34591	0.000148542	0.853647	0.949686	0.861029
P33993	P33993	36	36	36	MCM7	sp|P33993|MCM7_HUMAN DNA replication licensing factor MCM7 OS=Homo sapiens OX=9606 GN=MCM7 PE=1 SV=4	0.00440802	0.0242519	0.0016928	0.814819	0.93039	0.823239
P34059	P34059	7	6	6	GALNS	sp|P34059|GALNS_HUMAN N-acetylgalactosamine-6-sulfatase OS=Homo sapiens OX=9606 GN=GALNS PE=1 SV=1	0.173319	0.0340036	0.000947567	1.03416	1.08233	1.2712
P34096	P34096	5	5	5	RNASE4	sp|P34096|RNAS4_HUMAN Ribonuclease 4 OS=Homo sapiens OX=9606 GN=RNASE4 PE=1 SV=3	0.00716566	0.382779	0.830323	1.13203	1.0482	0.993043
P34741	P34741	9	9	9	SDC2	sp|P34741|SDC2_HUMAN Syndecan-2 OS=Homo sapiens OX=9606 GN=SDC2 PE=1 SV=2	0.162524	0.0895625	0.587927	0.783948	0.837583	0.975555
P34896	P34896	21	19	19	SHMT1	sp|P34896|GLYC_HUMAN Serine hydroxymethyltransferase, cytosolic OS=Homo sapiens OX=9606 GN=SHMT1 PE=1 SV=1	0.163495	0.617168	0.00115964	1.03099	0.995756	1.20496
P34897	P34897	31	31	29	SHMT2	sp|P34897|GLYM_HUMAN Serine hydroxymethyltransferase, mitochondrial OS=Homo sapiens OX=9606 GN=SHMT2 PE=1 SV=3	0.00509575	0.117506	0.0550509	1.07478	1.18385	1.03484
P34913	P34913	20	20	20	EPHX2	sp|P34913|HYES_HUMAN Bifunctional epoxide hydrolase 2 OS=Homo sapiens OX=9606 GN=EPHX2 PE=1 SV=2	0.0402956	0.391913	0.0204434	0.90444	0.972108	1.37313
P34931	P34931	20	2	2	HSPA1L	sp|P34931|HS71L_HUMAN Heat shock 70 kDa protein 1-like OS=Homo sapiens OX=9606 GN=HSPA1L PE=1 SV=2	0.0949223	0.396643	0.225528	1.07593	0.926347	0.960542
P34932	P34932	61	61	57	HSPA4	sp|P34932|HSP74_HUMAN Heat shock 70 kDa protein 4 OS=Homo sapiens OX=9606 GN=HSPA4 PE=1 SV=4	0.139444	0.233961	0.059965	1.03367	1.02333	0.947072
P34947;P32298	P34947	6;1	6;1	4;0	GRK5	sp|P34947|GRK5_HUMAN G protein-coupled receptor kinase 5 OS=Homo sapiens OX=9606 GN=GRK5 PE=1 SV=1	0.934881	0.857375	0.653705	0.991525	0.983186	0.957757
P34949	P34949	17	17	17	MPI	sp|P34949|MPI_HUMAN Mannose-6-phosphate isomerase OS=Homo sapiens OX=9606 GN=MPI PE=1 SV=2	0.0776591	0.249896	0.00255754	0.966609	0.946443	1.13236
P35052	P35052	9	9	9	GPC1	sp|P35052|GPC1_HUMAN Glypican-1 OS=Homo sapiens OX=9606 GN=GPC1 PE=1 SV=2	0.166541	0.131932	0.167824	0.19192	0.165287	0.191738
P35080	P35080	6	6	6	PFN2	sp|P35080|PROF2_HUMAN Profilin-2 OS=Homo sapiens OX=9606 GN=PFN2 PE=1 SV=3	0.275672	0.125451	0.0461406	1.07006	1.12354	1.20313
P35218	P35218	5	5	5	CA5A	sp|P35218|CAH5A_HUMAN Carbonic anhydrase 5A, mitochondrial OS=Homo sapiens OX=9606 GN=CA5A PE=1 SV=1	0.829453	0.919323	0.0207404	0.987354	1.00354	1.15116
P35221;P26232;REV__Q9P2T0;Q9UI47	P35221	46;12;1;1	46;12;1;1	46;12;1;1	CTNNA1	sp|P35221|CTNA1_HUMAN Catenin alpha-1 OS=Homo sapiens OX=9606 GN=CTNNA1 PE=1 SV=1	0.0258749	0.879094	0.0580623	1.03873	0.997268	1.05538
P35222	P35222	40	40	35	CTNNB1	sp|P35222|CTNB1_HUMAN Catenin beta-1 OS=Homo sapiens OX=9606 GN=CTNNB1 PE=1 SV=1	0.191258	0.801147	0.0160661	0.963028	1.00534	0.891381
P35226	P35226	6	4	4	BMI1	sp|P35226|BMI1_HUMAN Polycomb complex protein BMI-1 OS=Homo sapiens OX=9606 GN=BMI1 PE=1 SV=2	0.318762	0.509725	0.00148889	0.982895	0.981759	0.836278
P35227	P35227	8	8	6	PCGF2	sp|P35227|PCGF2_HUMAN Polycomb group RING finger protein 2 OS=Homo sapiens OX=9606 GN=PCGF2 PE=1 SV=1	0.838092	0.811259	0.050458	1.01169	0.993226	0.942254
P35232	P35232	19	19	19	PHB	sp|P35232|PHB1_HUMAN Prohibitin 1 OS=Homo sapiens OX=9606 GN=PHB1 PE=1 SV=1	0.0440931	0.0513845	0.0347791	1.15842	1.14305	1.18273
P35237	P35237	23	23	22	SERPINB6	sp|P35237|SPB6_HUMAN Serpin B6 OS=Homo sapiens OX=9606 GN=SERPINB6 PE=1 SV=3	0.0241569	0.260442	0.0147459	1.08358	1.07981	1.26607
P35240	P35240	18	18	17	NF2	sp|P35240|MERL_HUMAN Merlin OS=Homo sapiens OX=9606 GN=NF2 PE=1 SV=1	0.376627	0.338579	0.117515	0.942112	0.935843	0.893934
P35241;P26038	P35241	43;12	30;2	29;2	RDX	sp|P35241|RADI_HUMAN Radixin OS=Homo sapiens OX=9606 GN=RDX PE=1 SV=1	0.516358	0.528763	0.0743536	0.953923	1.01832	0.927987
P35244	P35244	8	8	8	RPA3	sp|P35244|RFA3_HUMAN Replication protein A 14 kDa subunit OS=Homo sapiens OX=9606 GN=RPA3 PE=1 SV=1	0.618872	0.342361	0.373958	1.04722	1.11367	1.10328
P35249	P35249	22	22	22	RFC4	sp|P35249|RFC4_HUMAN Replication factor C subunit 4 OS=Homo sapiens OX=9606 GN=RFC4 PE=1 SV=2	0.0528252	0.85488	0.0791693	0.915614	1.00671	1.08061
P35250	P35250	13	13	13	RFC2	sp|P35250|RFC2_HUMAN Replication factor C subunit 2 OS=Homo sapiens OX=9606 GN=RFC2 PE=1 SV=3	0.036421	0.331273	0.585139	0.838713	0.94756	0.972274
P35251	P35251	36	36	36	RFC1	sp|P35251|RFC1_HUMAN Replication factor C subunit 1 OS=Homo sapiens OX=9606 GN=RFC1 PE=1 SV=4	0.0156432	0.179621	0.147098	0.644361	0.801521	0.727663
P35268	P35268	4	4	4	RPL22	sp|P35268|RL22_HUMAN Large ribosomal subunit protein eL22 OS=Homo sapiens OX=9606 GN=RPL22 PE=1 SV=2	0.208856	0.316396	0.0935613	1.07441	1.0532	0.886903
P35269	P35269	25	25	25	GTF2F1	sp|P35269|T2FA_HUMAN General transcription factor IIF subunit 1 OS=Homo sapiens OX=9606 GN=GTF2F1 PE=1 SV=2	0.163821	0.201344	0.27446	1.02123	1.027	0.968265
P35270;REV__Q16649	P35270	11;1	11;1	11;1	SPR	sp|P35270|SPRE_HUMAN Sepiapterin reductase OS=Homo sapiens OX=9606 GN=SPR PE=1 SV=1	0.300019	0.0785796	0.12816	1.03347	1.04922	0.970527
P35520	P35520	21	21	21	CBS	sp|P35520|CBS_HUMAN Cystathionine beta-synthase OS=Homo sapiens OX=9606 GN=CBS PE=1 SV=2	0.888763	0.285458	0.0315997	0.994836	1.07549	1.15397
P35542	P35542	3	3	3	SAA4	sp|P35542|SAA4_HUMAN Serum amyloid A-4 protein OS=Homo sapiens OX=9606 GN=SAA4 PE=1 SV=2	0.680037	0.729241	0.513866	0.76266	0.781467	0.688191
P35558	P35558	22	18	18	PCK1	sp|P35558|PCKGC_HUMAN Phosphoenolpyruvate carboxykinase, cytosolic [GTP] OS=Homo sapiens OX=9606 GN=PCK1 PE=1 SV=3	0.0147086	0.0376089	0.000407654	1.0824	0.943129	1.56015
P35568	P35568	11	11	11	IRS1	sp|P35568|IRS1_HUMAN Insulin receptor substrate 1 OS=Homo sapiens OX=9606 GN=IRS1 PE=1 SV=1	0.277024	0.0623683	0.14703	0.978801	0.892102	1.2395
P35573	P35573	52	52	52	AGL	sp|P35573|GDE_HUMAN Glycogen debranching enzyme OS=Homo sapiens OX=9606 GN=AGL PE=1 SV=3	0.458979	0.0421889	0.0108959	0.97559	0.946404	1.10737
P35579;P13535;Q9Y623;A7E2Y1	P35579	140;1;1;1	121;0;0;0	111;0;0;0	MYH9	sp|P35579|MYH9_HUMAN Myosin-9 OS=Homo sapiens OX=9606 GN=MYH9 PE=1 SV=4	0.00222045	0.00837365	0.0864874	0.936422	0.875723	1.1322
P35580;REV__Q8IYT3	P35580	141;1	141;1	112;1	MYH10	sp|P35580|MYH10_HUMAN Myosin-10 OS=Homo sapiens OX=9606 GN=MYH10 PE=1 SV=3	0.10417	0.235956	0.0167448	0.970218	0.968072	1.16106
P35606	P35606	49	49	48	COPB2	sp|P35606|COPB2_HUMAN Coatomer subunit beta OS=Homo sapiens OX=9606 GN=COPB2 PE=1 SV=2	0.977009	0.745949	0.968938	1.00088	0.989576	1.00073
P35610	P35610	12	12	12	SOAT1	sp|P35610|SOAT1_HUMAN Sterol O-acyltransferase 1 OS=Homo sapiens OX=9606 GN=SOAT1 PE=1 SV=3	0.320857	0.678221	0.0621522	0.815466	1.00915	1.32485
P35611	P35611	20	20	20	ADD1	sp|P35611|ADDA_HUMAN Alpha-adducin OS=Homo sapiens OX=9606 GN=ADD1 PE=1 SV=2	0.0578443	0.196344	0.0128294	0.949777	0.992899	1.29866
P35613	P35613	11	11	11	BSG	sp|P35613|BASI_HUMAN Basigin OS=Homo sapiens OX=9606 GN=BSG PE=1 SV=2	0.590166	0.190277	0.0202061	0.934805	0.93993	0.804051
P35625	P35625	10	10	10	TIMP3	sp|P35625|TIMP3_HUMAN Metalloproteinase inhibitor 3 OS=Homo sapiens OX=9606 GN=TIMP3 PE=1 SV=2	0.1085	0.630574	0.318771	1.10477	1.0287	1.09171
P35626	P35626	9	4	4	ADRBK2	sp|P35626|ARBK2_HUMAN Beta-adrenergic receptor kinase 2 OS=Homo sapiens OX=9606 GN=GRK3 PE=1 SV=2	0.0218386	0.763689	0.143448	0.867535	0.972723	0.714475
P35637	P35637	11	9	9	FUS	sp|P35637|FUS_HUMAN RNA-binding protein FUS OS=Homo sapiens OX=9606 GN=FUS PE=1 SV=1	0.0581446	0.257461	0.380011	0.876865	0.92231	0.955986
P35658	P35658	56	56	56	NUP214	sp|P35658|NU214_HUMAN Nuclear pore complex protein Nup214 OS=Homo sapiens OX=9606 GN=NUP214 PE=1 SV=2	0.951646	0.82339	0.634619	1.00196	0.99655	1.00411
P35659	P35659	16	16	16	DEK	sp|P35659|DEK_HUMAN Protein DEK OS=Homo sapiens OX=9606 GN=DEK PE=1 SV=1	0.0169917	0.560967	0.00222682	0.849017	0.964673	0.760509
P35670	P35670	24	24	23	ATP7B	sp|P35670|ATP7B_HUMAN Copper-transporting ATPase 2 OS=Homo sapiens OX=9606 GN=ATP7B PE=1 SV=4	0.342046	0.329266	0.850448	0.971752	1.02085	1.00329
P35711	P35711	8	8	5	SOX5	sp|P35711|SOX5_HUMAN Transcription factor SOX-5 OS=Homo sapiens OX=9606 GN=SOX5 PE=1 SV=3	0.0231878	0.332461	0.0233158	0.856443	0.956317	0.788746
P35712	P35712	6	3	3	SOX6	sp|P35712|SOX6_HUMAN Transcription factor SOX-6 OS=Homo sapiens OX=9606 GN=SOX6 PE=1 SV=3	0.172402	0.847162	0.0194505	0.917315	1.00537	0.893861
P35754	P35754	6	6	6	GLRX	sp|P35754|GLRX1_HUMAN Glutaredoxin-1 OS=Homo sapiens OX=9606 GN=GLRX PE=1 SV=2	0.00101778	0.0094994	0.272158	1.55766	1.26366	0.8717
P35790	P35790	16	16	16	CHKA	sp|P35790|CHKA_HUMAN Choline kinase alpha OS=Homo sapiens OX=9606 GN=CHKA PE=1 SV=3	0.100557	0.490897	0.00708004	0.96049	1.02045	0.82524
P35813	P35813	15	13	13	PPM1A	sp|P35813|PPM1A_HUMAN Protein phosphatase 1A OS=Homo sapiens OX=9606 GN=PPM1A PE=1 SV=1	0.0897846	0.554737	0.016973	1.07478	0.981791	1.18467
P35869	P35869	13	13	12	AHR	sp|P35869|AHR_HUMAN Aryl hydrocarbon receptor OS=Homo sapiens OX=9606 GN=AHR PE=1 SV=2	0.0584935	0.410387	0.00720012	1.19175	1.03496	0.78192
P35914	P35914	8	8	8	HMGCL	sp|P35914|HMGCL_HUMAN Hydroxymethylglutaryl-CoA lyase, mitochondrial OS=Homo sapiens OX=9606 GN=HMGCL PE=1 SV=2	0.0113245	0.849462	0.00350958	1.08537	0.996985	1.52273
P35998	P35998	29	29	29	PSMC2	sp|P35998|PRS7_HUMAN 26S proteasome regulatory subunit 7 OS=Homo sapiens OX=9606 GN=PSMC2 PE=1 SV=3	0.0307456	0.0747792	0.147433	1.12796	1.09505	1.05171
P36402	P36402	2	2	2	TCF7	sp|P36402|TCF7_HUMAN Transcription factor 7 OS=Homo sapiens OX=9606 GN=TCF7 PE=1 SV=3	0.480414	0.695851	0.046731	0.941879	1.02753	1.26177
P36404	P36404	7	7	7	ARL2	sp|P36404|ARL2_HUMAN ADP-ribosylation factor-like protein 2 OS=Homo sapiens OX=9606 GN=ARL2 PE=1 SV=4	0.118928	0.102544	0.028289	1.12333	1.13621	1.29612
P36405	P36405	11	11	11	ARL3	sp|P36405|ARL3_HUMAN ADP-ribosylation factor-like protein 3 OS=Homo sapiens OX=9606 GN=ARL3 PE=1 SV=2	0.22581	0.233292	0.0629867	1.1654	1.16093	1.41428
P36406	P36406	1	1	1	TRIM23	sp|P36406|TRI23_HUMAN E3 ubiquitin-protein ligase TRIM23 OS=Homo sapiens OX=9606 GN=TRIM23 PE=1 SV=1	0.361	0.151697	0.565056	0.906135	0.816506	0.943014
P36507	P36507	20	20	13	MAP2K2	sp|P36507|MP2K2_HUMAN Dual specificity mitogen-activated protein kinase kinase 2 OS=Homo sapiens OX=9606 GN=MAP2K2 PE=1 SV=1	0.754863	0.521137	0.200721	0.972752	1.06543	1.11391
P36537;Q9BY64	P36537;Q9BY64	6;4	3;3	1;1	UGT2B10;UGT2B28	sp|P36537|UDB10_HUMAN UDP-glucuronosyltransferase 2B10 OS=Homo sapiens OX=9606 GN=UGT2B10 PE=1 SV=1;sp|Q9BY64|UDB28_HUMAN UDP-glucuronosyltransferase 2B28 OS=Homo sapiens OX=9606 GN=UGT2B28 PE=1 SV=1	0.0202569	0.168936	0.0107204	0.817924	0.969883	0.816448
P36542	P36542	13	13	13	ATP5C1	sp|P36542|ATPG_HUMAN ATP synthase subunit gamma, mitochondrial OS=Homo sapiens OX=9606 GN=ATP5F1C PE=1 SV=1	0.724451	0.950702	0.358382	1.03252	1.07561	1.41125
P36543;Q96A05	P36543	16;5	16;5	16;5	ATP6V1E1	sp|P36543|VATE1_HUMAN V-type proton ATPase subunit E 1 OS=Homo sapiens OX=9606 GN=ATP6V1E1 PE=1 SV=1	0.196235	0.795242	0.0725033	1.07083	0.987661	1.13176
P36551	P36551	23	23	23	CPOX	sp|P36551|HEM6_HUMAN Oxygen-dependent coproporphyrinogen-III oxidase, mitochondrial OS=Homo sapiens OX=9606 GN=CPOX PE=1 SV=3	0.116461	0.114323	0.119171	1.27036	1.26004	1.2619
P36578	P36578	22	22	22	RPL4	sp|P36578|RL4_HUMAN Large ribosomal subunit protein uL4 OS=Homo sapiens OX=9606 GN=RPL4 PE=1 SV=5	0.0770951	0.790302	0.000541072	0.91611	0.974457	0.658433
P36639	P36639	4	4	4	NUDT1	sp|P36639|8ODP_HUMAN Oxidized purine nucleoside triphosphate hydrolase OS=Homo sapiens OX=9606 GN=NUDT1 PE=1 SV=4	0.263607	0.229713	0.412017	1.16942	1.19108	1.10591
P36776	P36776	40	40	40	LONP1	sp|P36776|LONM_HUMAN Lon protease homolog, mitochondrial OS=Homo sapiens OX=9606 GN=LONP1 PE=1 SV=2	0.0421372	0.30266	0.0231993	1.07216	1.05259	1.12675
P36871	P36871	27	27	27	PGM1	sp|P36871|PGM1_HUMAN Phosphoglucomutase-1 OS=Homo sapiens OX=9606 GN=PGM1 PE=1 SV=3	0.125895	0.0953869	0.811015	0.920388	0.894799	0.989778
P36873	P36873	18	3	3	PPP1CC	sp|P36873|PP1G_HUMAN Serine/threonine-protein phosphatase PP1-gamma catalytic subunit OS=Homo sapiens OX=9606 GN=PPP1CC PE=1 SV=1	0.535649	0.73693	0.311912	0.970048	0.989098	0.91288
P36894	P36894	7	7	7	BMPR1A	sp|P36894|BMR1A_HUMAN Bone morphogenetic protein receptor type-1A OS=Homo sapiens OX=9606 GN=BMPR1A PE=1 SV=2	0.95848	0.154619	0.0395058	0.998037	0.842229	0.65022
P36896	P36896	4	4	4	ACVR1B	sp|P36896|ACV1B_HUMAN Activin receptor type-1B OS=Homo sapiens OX=9606 GN=ACVR1B PE=1 SV=1	0.371158	0.792911	0.00804969	1.06675	0.966242	0.674198
P36897	P36897	7	7	7	TGFBR1	sp|P36897|TGFR1_HUMAN TGF-beta receptor type-1 OS=Homo sapiens OX=9606 GN=TGFBR1 PE=1 SV=1	0.908653	0.493392	0.368158	1.00763	1.05268	1.07575
P36915	P36915	19	19	19	GNL1	sp|P36915|GNL1_HUMAN Guanine nucleotide-binding protein-like 1 OS=Homo sapiens OX=9606 GN=GNL1 PE=1 SV=2	0.504617	0.40219	0.508584	1.1407	1.02616	1.00875
P36941	P36941	4	4	4	LTBR	sp|P36941|TNR3_HUMAN Tumor necrosis factor receptor superfamily member 3 OS=Homo sapiens OX=9606 GN=LTBR PE=1 SV=1	0.452502	0.641703	0.824136	1.06212	1.04874	0.979146
P36954	P36954	7	7	7	POLR2I	sp|P36954|RPB9_HUMAN DNA-directed RNA polymerase II subunit RPB9 OS=Homo sapiens OX=9606 GN=POLR2I PE=1 SV=1	0.359772	0.414891	0.310321	0.954954	1.03573	0.950125
P36955	P36955	14	14	11	SERPINF1	sp|P36955|PEDF_HUMAN Pigment epithelium-derived factor OS=Homo sapiens OX=9606 GN=SERPINF1 PE=1 SV=4	0.109982	0.830288	0.0260178	1.15669	0.982795	1.33821
P36956	P36956	6	5	5	SREBF1	sp|P36956|SRBP1_HUMAN Sterol regulatory element-binding protein 1 OS=Homo sapiens OX=9606 GN=SREBF1 PE=1 SV=2	0.105291	0.260508	0.548208	1.13701	1.08096	1.03465
P36957	P36957	19	19	19	DLST	sp|P36957|ODO2_HUMAN Dihydrolipoyllysine-residue succinyltransferase component of 2-oxoglutarate dehydrogenase complex, mitochondrial OS=Homo sapiens OX=9606 GN=DLST PE=1 SV=4	0.137933	0.133865	0.00821186	1.0434	0.97446	1.14309
P36969	P36969	9	9	9	GPX4	sp|P36969|GPX4_HUMAN Phospholipid hydroperoxide glutathione peroxidase OS=Homo sapiens OX=9606 GN=GPX4 PE=1 SV=3	0.20545	0.250988	0.0271166	0.903443	0.91494	1.29673
P37059	P37059	17	17	17	HSD17B2	sp|P37059|DHB2_HUMAN 17-beta-hydroxysteroid dehydrogenase type 2 OS=Homo sapiens OX=9606 GN=HSD17B2 PE=1 SV=1	0.374171	0.0329127	0.00380189	0.895063	0.858458	0.731934
P37108	P37108	9	9	9	SRP14	sp|P37108|SRP14_HUMAN Signal recognition particle 14 kDa protein OS=Homo sapiens OX=9606 GN=SRP14 PE=1 SV=2	0.677591	0.0682109	0.145264	1.02176	0.979771	1.08878
P37173	P37173	17	17	17	TGFBR2	sp|P37173|TGFR2_HUMAN TGF-beta receptor type-2 OS=Homo sapiens OX=9606 GN=TGFBR2 PE=1 SV=2	0.0209297	0.388733	0.00447603	1.56956	1.16566	0.641664
P37198	P37198	13	13	13	NUP62	sp|P37198|NUP62_HUMAN Nuclear pore glycoprotein p62 OS=Homo sapiens OX=9606 GN=NUP62 PE=1 SV=3	0.259823	0.0425405	0.0134735	0.986741	0.953808	1.1883
P37235;P84074;P61601	P37235;P84074	12;6;3	12;6;3	12;6;3	HPCAL1;HPCA	sp|P37235|HPCL1_HUMAN Hippocalcin-like protein 1 OS=Homo sapiens OX=9606 GN=HPCAL1 PE=1 SV=3;sp|P84074|HPCA_HUMAN Neuron-specific calcium-binding protein hippocalcin OS=Homo sapiens OX=9606 GN=HPCA PE=1 SV=2	0.0264921	0.24479	0.00153095	1.08186	1.04373	0.809606
P37268	P37268	22	22	22	FDFT1	sp|P37268|FDFT_HUMAN Squalene synthase OS=Homo sapiens OX=9606 GN=FDFT1 PE=1 SV=1	0.211545	0.0122886	0.0205714	0.910342	0.738849	1.24499
P37275	P37275	3	3	3	ZEB1	sp|P37275|ZEB1_HUMAN Zinc finger E-box-binding homeobox 1 OS=Homo sapiens OX=9606 GN=ZEB1 PE=1 SV=2	0.960552	0.132144	0.0121872	1.00081	1.10739	0.539243
P37802	P37802	11	11	10	TAGLN2	sp|P37802|TAGL2_HUMAN Transgelin-2 OS=Homo sapiens OX=9606 GN=TAGLN2 PE=1 SV=3	0.0351344	0.0876286	0.644391	1.33292	1.17381	1.0275
P37837	P37837	22	22	22	TALDO1	sp|P37837|TALDO_HUMAN Transaldolase OS=Homo sapiens OX=9606 GN=TALDO1 PE=1 SV=2	0.0742765	0.644582	0.684168	1.07616	1.01279	1.01051
P38117	P38117	21	21	21	ETFB	sp|P38117|ETFB_HUMAN Electron transfer flavoprotein subunit beta OS=Homo sapiens OX=9606 GN=ETFB PE=1 SV=3	0.985891	0.661752	0.00416529	1.00018	0.988858	1.24655
P38159;O75526;Q8N7X1	P38159	30;4;1	29;4;1	8;1;0	RBMX	sp|P38159|RBMX_HUMAN RNA-binding motif protein, X chromosome OS=Homo sapiens OX=9606 GN=RBMX PE=1 SV=3	0.00772263	0.610069	0.00437389	0.828384	0.974668	0.776732
P38398	P38398	12	12	12	BRCA1	sp|P38398|BRCA1_HUMAN Breast cancer type 1 susceptibility protein OS=Homo sapiens OX=9606 GN=BRCA1 PE=1 SV=2	0.139674	0.442708	0.0374561	0.747793	0.908811	0.681686
P38432	P38432	16	16	16	COIL	sp|P38432|COIL_HUMAN Coilin OS=Homo sapiens OX=9606 GN=COIL PE=1 SV=1	0.147867	0.252001	0.0394743	0.951093	0.923375	0.910783
P38435	P38435	18	18	18	GGCX	sp|P38435|VKGC_HUMAN Vitamin K-dependent gamma-carboxylase OS=Homo sapiens OX=9606 GN=GGCX PE=1 SV=2	0.020201	0.0644813	0.0159517	0.63033	0.807964	0.684061
P38571	P38571	7	7	7	LIPA	sp|P38571|LICH_HUMAN Lysosomal acid lipase/cholesteryl ester hydrolase OS=Homo sapiens OX=9606 GN=LIPA PE=1 SV=2	0.381047	0.578596	0.0193029	1.13492	1.06364	1.54577
P38606	P38606	31	31	31	ATP6V1A	sp|P38606|VATA_HUMAN V-type proton ATPase catalytic subunit A OS=Homo sapiens OX=9606 GN=ATP6V1A PE=1 SV=2	0.0199482	0.0326404	6.40956e-05	1.09068	1.0229	1.18995
P38646	P38646	50	50	49	HSPA9	sp|P38646|GRP75_HUMAN Stress-70 protein, mitochondrial OS=Homo sapiens OX=9606 GN=HSPA9 PE=1 SV=2	0.55477	0.811618	0.0935598	0.984212	0.985013	0.977225
P38919	P38919	30	24	24	EIF4A3	sp|P38919|IF4A3_HUMAN Eukaryotic initiation factor 4A-III OS=Homo sapiens OX=9606 GN=EIF4A3 PE=1 SV=4	0.00532169	0.466608	0.0195913	0.912615	0.948459	0.908322
P38935	P38935	4	4	4	IGHMBP2	sp|P38935|SMBP2_HUMAN DNA-binding protein SMUBP-2 OS=Homo sapiens OX=9606 GN=IGHMBP2 PE=1 SV=3	0.705552	0.79054	0.0713213	1.02874	0.983746	1.15707
P38936	P38936	3	3	3	CDKN1A	sp|P38936|CDN1A_HUMAN Cyclin-dependent kinase inhibitor 1 OS=Homo sapiens OX=9606 GN=CDKN1A PE=1 SV=3	0.0151696	0.231229	0.182914	1.19555	1.07055	1.08106
P39019	P39019	10	10	10	RPS19	sp|P39019|RS19_HUMAN Small ribosomal subunit protein eS19 OS=Homo sapiens OX=9606 GN=RPS19 PE=1 SV=2	0.246079	0.340489	0.928397	1.16719	1.12333	0.99966
P39023;Q92901	P39023	30;3	30;3	30;3	RPL3	sp|P39023|RL3_HUMAN Large ribosomal subunit protein uL3 OS=Homo sapiens OX=9606 GN=RPL3 PE=1 SV=2	0.319417	0.404172	0.00259308	1.03802	0.956132	0.771644
P39060	P39060	21	21	21	COL18A1	sp|P39060|COIA1_HUMAN Collagen alpha-1(XVIII) chain OS=Homo sapiens OX=9606 GN=COL18A1 PE=1 SV=5	0.0582892	0.0742707	0.000244043	0.936118	0.87956	1.74075
P39210	P39210	3	3	3	MPV17	sp|P39210|MPV17_HUMAN Protein Mpv17 OS=Homo sapiens OX=9606 GN=MPV17 PE=1 SV=1	0.950796	0.753053	0.00771468	0.995328	0.983428	1.37083
P39656	P39656	18	18	18	DDOST	sp|P39656|OST48_HUMAN Dolichyl-diphosphooligosaccharide--protein glycosyltransferase 48 kDa subunit OS=Homo sapiens OX=9606 GN=DDOST PE=1 SV=4	0.219919	0.33273	0.180691	0.703449	0.955601	0.919363
P39687;O95626;O43423	P39687	14;3;2	14;3;2	12;3;2	ANP32A	sp|P39687|AN32A_HUMAN Acidic leucine-rich nuclear phosphoprotein 32 family member A OS=Homo sapiens OX=9606 GN=ANP32A PE=1 SV=1	0.097577	0.617848	0.710573	1.1131	1.02248	0.981505
P39748	P39748	19	18	18	FEN1	sp|P39748|FEN1_HUMAN Flap endonuclease 1 OS=Homo sapiens OX=9606 GN=FEN1 PE=1 SV=1	0.0944999	0.665429	0.00167246	0.935786	0.987202	0.867647
P39880	P39880	27	6	5	CUX1	sp|P39880|CUX1_HUMAN Homeobox protein cut-like 1 OS=Homo sapiens OX=9606 GN=CUX1 PE=1 SV=3	0.921316	0.0747981	0.0707077	0.992336	0.877061	0.863094
P40121	P40121	10	10	10	CAPG	sp|P40121|CAPG_HUMAN Macrophage-capping protein OS=Homo sapiens OX=9606 GN=CAPG PE=1 SV=2	0.0806046	0.412609	0.0241815	1.13851	1.04693	1.2974
P40123	P40123	19	19	19	CAP2	sp|P40123|CAP2_HUMAN Adenylyl cyclase-associated protein 2 OS=Homo sapiens OX=9606 GN=CAP2 PE=1 SV=1	0.00281008	0.00896599	0.101865	1.19765	1.15846	1.04343
P40189	P40189	19	19	19	IL6ST	sp|P40189|IL6RB_HUMAN Interleukin-6 receptor subunit beta OS=Homo sapiens OX=9606 GN=IL6ST PE=1 SV=2	0.1328	0.958615	0.408919	1.28904	1.0007	0.885634
P40222;Q8N3L3	P40222	30;1	30;1	29;0	TXLNA	sp|P40222|TXLNA_HUMAN Alpha-taxilin OS=Homo sapiens OX=9606 GN=TXLNA PE=1 SV=3	0.00876071	0.0845575	0.000149449	0.909985	0.958055	0.749788
P40227	P40227	29	29	24	CCT6A	sp|P40227|TCPZ_HUMAN T-complex protein 1 subunit zeta OS=Homo sapiens OX=9606 GN=CCT6A PE=1 SV=3	0.181985	0.151453	0.278116	1.08719	1.09777	0.937311
P40306	P40306	8	8	8	PSMB10	sp|P40306|PSB10_HUMAN Proteasome subunit beta type-10 OS=Homo sapiens OX=9606 GN=PSMB10 PE=1 SV=1	0.117326	0.498082	0.00468791	0.967039	0.977713	1.39505
P40337	P40337	2	2	2	VHL	sp|P40337|VHL_HUMAN von Hippel-Lindau disease tumor suppressor OS=Homo sapiens OX=9606 GN=VHL PE=1 SV=2	0.628905	0.27425	0.915504	0.966464	1.02737	1.00429
P40425;P40424;P40426;Q9BYU1	P40425	8;2;2;1	8;2;2;1	8;2;2;1	PBX2	sp|P40425|PBX2_HUMAN Pre-B-cell leukemia transcription factor 2 OS=Homo sapiens OX=9606 GN=PBX2 PE=1 SV=2	0.57195	0.641981	0.884712	0.973824	0.980755	1.00516
P40429;Q6NVV1	P40429	13;4	13;4	12;4	RPL13A	sp|P40429|RL13A_HUMAN Large ribosomal subunit protein uL13 OS=Homo sapiens OX=9606 GN=RPL13A PE=1 SV=2	0.624138	0.769885	0.00317428	0.978148	0.986358	0.794652
P40616	P40616	11	11	11	ARL1	sp|P40616|ARL1_HUMAN ADP-ribosylation factor-like protein 1 OS=Homo sapiens OX=9606 GN=ARL1 PE=1 SV=1	0.0109008	0.194059	0.336253	0.932807	0.946178	1.03425
P40692	P40692	28	28	27	MLH1	sp|P40692|MLH1_HUMAN DNA mismatch repair protein Mlh1 OS=Homo sapiens OX=9606 GN=MLH1 PE=1 SV=1	0.0600254	0.311077	0.232905	0.837632	0.944732	0.94118
P40763	P40763	32	32	32	STAT3	sp|P40763|STAT3_HUMAN Signal transducer and activator of transcription 3 OS=Homo sapiens OX=9606 GN=STAT3 PE=1 SV=2	0.446168	0.028954	0.00617145	0.970245	0.928249	1.12212
P40818	P40818	38	38	38	USP8	sp|P40818|UBP8_HUMAN Ubiquitin carboxyl-terminal hydrolase 8 OS=Homo sapiens OX=9606 GN=USP8 PE=1 SV=1	0.716852	0.159231	0.806745	1.0074	0.960976	1.00479
P40855	P40855	13	13	13	PEX19	sp|P40855|PEX19_HUMAN Peroxisomal biogenesis factor 19 OS=Homo sapiens OX=9606 GN=PEX19 PE=1 SV=1	0.213894	0.54992	0.826415	0.910453	0.984412	0.994496
P40925	P40925	18	18	18	MDH1	sp|P40925|MDHC_HUMAN Malate dehydrogenase, cytoplasmic OS=Homo sapiens OX=9606 GN=MDH1 PE=1 SV=4	0.492441	0.661434	0.000563938	0.990079	0.98666	1.32835
P40926	P40926	20	20	20	MDH2	sp|P40926|MDHM_HUMAN Malate dehydrogenase, mitochondrial OS=Homo sapiens OX=9606 GN=MDH2 PE=1 SV=3	0.0342198	0.127759	0.0112655	1.12038	1.10228	1.18688
P40937	P40937	18	18	18	RFC5	sp|P40937|RFC5_HUMAN Replication factor C subunit 5 OS=Homo sapiens OX=9606 GN=RFC5 PE=1 SV=1	0.0716514	0.263832	0.916155	0.856581	0.927234	1.00347
P40938	P40938	19	19	19	RFC3	sp|P40938|RFC3_HUMAN Replication factor C subunit 3 OS=Homo sapiens OX=9606 GN=RFC3 PE=1 SV=2	0.0814859	0.122301	0.177695	0.872801	0.954753	1.08377
P40939	P40939	44	44	44	HADHA	sp|P40939|ECHA_HUMAN Trifunctional enzyme subunit alpha, mitochondrial OS=Homo sapiens OX=9606 GN=HADHA PE=1 SV=2	0.0823156	0.17614	0.00884857	1.16094	1.09659	1.48176
P41091;Q2VIR3	P41091;Q2VIR3	24;20	24;20	24;20	EIF2S3;EIF2S3L	sp|P41091|IF2G_HUMAN Eukaryotic translation initiation factor 2 subunit 3 OS=Homo sapiens OX=9606 GN=EIF2S3 PE=1 SV=3;sp|Q2VIR3|IF2GL_HUMAN Eukaryotic translation initiation factor 2 subunit 3B OS=Homo sapiens OX=9606 GN=EIF2S3B PE=2 SV=2	0.774345	0.409425	0.0187557	1.00835	1.05218	0.830816
P41134	P41134	3	3	3	ID1	sp|P41134|ID1_HUMAN DNA-binding protein inhibitor ID-1 OS=Homo sapiens OX=9606 GN=ID1 PE=1 SV=3	0.0908132	0.530823	0.00067522	0.917955	0.979317	0.493283
P41162	P41162	1	1	1	ETV3	sp|P41162|ETV3_HUMAN ETS translocation variant 3 OS=Homo sapiens OX=9606 GN=ETV3 PE=1 SV=2	0.598209	0.413904	0.0447443	0.951094	0.918285	0.75424
P41182	P41182	3	3	3	BCL6	sp|P41182|BCL6_HUMAN B-cell lymphoma 6 protein OS=Homo sapiens OX=9606 GN=BCL6 PE=1 SV=1	0.132871	0.341147	0.942584	0.750664	0.856275	0.979369
P41208;Q12798	P41208	9;1	9;1	9;1	CETN2	sp|P41208|CETN2_HUMAN Centrin-2 OS=Homo sapiens OX=9606 GN=CETN2 PE=1 SV=1	0.026779	0.0324595	0.112182	0.690339	0.699795	1.18377
P41212	P41212	1	1	1	ETV6	sp|P41212|ETV6_HUMAN Transcription factor ETV6 OS=Homo sapiens OX=9606 GN=ETV6 PE=1 SV=1	0.0244704	0.0308404	0.550559	1.28627	1.25159	1.03207
P41214	P41214	17	17	17	EIF2D	sp|P41214|EIF2D_HUMAN Eukaryotic translation initiation factor 2D OS=Homo sapiens OX=9606 GN=EIF2D PE=1 SV=3	0.799896	0.343914	0.894313	0.967814	1.11186	1.00549
P41223	P41223	13	13	13	BUD31	sp|P41223|BUD31_HUMAN Protein BUD31 homolog OS=Homo sapiens OX=9606 GN=BUD31 PE=1 SV=2	0.162851	0.147516	0.456318	1.15515	1.16822	1.06081
P41226	P41226	17	17	17	UBA7	sp|P41226|UBA7_HUMAN Ubiquitin-like modifier-activating enzyme 7 OS=Homo sapiens OX=9606 GN=UBA7 PE=1 SV=2	0.0279896	0.0124797	0.0168113	0.873703	0.969283	1.42214
P41227;Q9BSU3	P41227	15;6	15;6	15;6	NAA10	sp|P41227|NAA10_HUMAN N-alpha-acetyltransferase 10 OS=Homo sapiens OX=9606 GN=NAA10 PE=1 SV=1	0.185932	0.192035	0.0288731	1.07689	1.07474	0.799784
P41229	P41229	19	19	11	KDM5C	sp|P41229|KDM5C_HUMAN Lysine-specific demethylase 5C OS=Homo sapiens OX=9606 GN=KDM5C PE=1 SV=2	0.487972	0.34381	0.324217	1.05214	1.01442	0.96206
P41235;Q14541	P41235	17;4	17;4	17;4	HNF4A	sp|P41235|HNF4A_HUMAN Hepatocyte nuclear factor 4-alpha OS=Homo sapiens OX=9606 GN=HNF4A PE=1 SV=3	0.267772	0.0394147	0.0751918	0.962457	0.872656	1.21591
P41236;Q6NXS1	P41236;Q6NXS1	10;7	10;7	9;6	PPP1R2;PPP1R2P3	sp|P41236|IPP2_HUMAN Protein phosphatase inhibitor 2 OS=Homo sapiens OX=9606 GN=PPP1R2 PE=1 SV=2;sp|Q6NXS1|IPP2B_HUMAN Protein phosphatase inhibitor 2 family member B OS=Homo sapiens OX=9606 GN=PPP1R2B PE=1 SV=2	0.0260597	0.037398	0.0697967	1.07053	1.08805	0.955753
P41240;P42679	P41240	23;1	23;1	23;1	CSK	sp|P41240|CSK_HUMAN Tyrosine-protein kinase CSK OS=Homo sapiens OX=9606 GN=CSK PE=1 SV=1	0.74169	0.204152	0.0201338	0.988723	0.949967	0.830484
P41247	P41247	11	11	11	PNPLA4	sp|P41247|PLPL4_HUMAN Patatin-like phospholipase domain-containing protein 4 OS=Homo sapiens OX=9606 GN=PNPLA4 PE=1 SV=3	0.114429	0.339195	0.00152556	1.07192	1.05205	1.49722
P41250	P41250	30	30	30	GARS	sp|P41250|GARS_HUMAN Glycine--tRNA ligase OS=Homo sapiens OX=9606 GN=GARS1 PE=1 SV=3	0.198204	0.160346	0.122051	1.12334	1.19492	0.85083
P41252	P41252	59	59	59	IARS	sp|P41252|SYIC_HUMAN Isoleucine--tRNA ligase, cytoplasmic OS=Homo sapiens OX=9606 GN=IARS1 PE=1 SV=2	0.0590198	0.0975596	0.492678	1.08691	1.06302	0.981377
P41440	P41440	7	7	7	SLC19A1	sp|P41440|S19A1_HUMAN Reduced folate transporter OS=Homo sapiens OX=9606 GN=SLC19A1 PE=1 SV=3	0.741337	0.781043	0.0071774	1.02989	0.959958	0.58954
P41567	P41567	10	10	4	EIF1	sp|P41567|EIF1_HUMAN Eukaryotic translation initiation factor 1 OS=Homo sapiens OX=9606 GN=EIF1 PE=1 SV=1	0.598143	0.966771	0.0307744	1.01504	0.998287	0.886661
P41732	P41732	2	2	2	TSPAN7	sp|P41732|TSN7_HUMAN Tetraspanin-7 OS=Homo sapiens OX=9606 GN=TSPAN7 PE=1 SV=2	0.0913712	0.697175	0.116157	1.17715	1.07366	0.868072
P41743	P41743	13	13	13	PRKCI	sp|P41743|KPCI_HUMAN Protein kinase C iota type OS=Homo sapiens OX=9606 GN=PRKCI PE=1 SV=2	0.611551	0.916078	0.594636	1.01312	0.99522	0.985499
P42025	P42025	18	18	10	ACTR1B	sp|P42025|ACTY_HUMAN Beta-centractin OS=Homo sapiens OX=9606 GN=ACTR1B PE=1 SV=1	0.178149	0.628231	0.00181394	1.0766	1.01735	1.22522
P42126	P42126	8	8	8	ECI1	sp|P42126|ECI1_HUMAN Enoyl-CoA delta isomerase 1, mitochondrial OS=Homo sapiens OX=9606 GN=ECI1 PE=1 SV=1	0.452453	0.873932	0.000685197	1.00849	0.99381	1.19393
P42166	P42166	30	30	23	TMPO	sp|P42166|LAP2A_HUMAN Lamina-associated polypeptide 2, isoform alpha OS=Homo sapiens OX=9606 GN=TMPO PE=1 SV=2	0.0789092	0.00499447	0.000167598	0.823011	0.967027	0.82975
P42167	P42167	18	11	11	TMPO	sp|P42167|LAP2B_HUMAN Lamina-associated polypeptide 2, isoforms beta/gamma OS=Homo sapiens OX=9606 GN=TMPO PE=1 SV=2	0.184446	0.0814797	0.154967	0.77302	0.906249	0.9324
P42224	P42224	36	36	36	STAT1	sp|P42224|STAT1_HUMAN Signal transducer and activator of transcription 1-alpha/beta OS=Homo sapiens OX=9606 GN=STAT1 PE=1 SV=2	0.0730559	0.0291918	0.012678	0.936327	0.912047	0.858684
P42226	P42226	18	18	18	STAT6	sp|P42226|STAT6_HUMAN Signal transducer and activator of transcription 6 OS=Homo sapiens OX=9606 GN=STAT6 PE=1 SV=1	0.0417724	0.611467	0.100389	1.10743	0.97878	0.934294
P42285	P42285	50	50	50	SKIV2L2	sp|P42285|MTREX_HUMAN Exosome RNA helicase MTR4 OS=Homo sapiens OX=9606 GN=MTREX PE=1 SV=3	0.0189237	0.52925	0.00346669	0.947194	0.977366	0.856446
[truncated: 6,038 more rows]
